# Supplementary material for: Conserved crosstalk between histone deacetylation and H3K79 methylation generates DOT1L‐dose dependency in HDAC1‐deficient thymic lymphoma
Source: EMBO J. 2019 Jun 17;38(14):e101564. doi: 10.15252/embj.2019101564 (PMC6627229; doi:10.15252/embj.2019101564)
Supplement: Supplementary file 3 — Source Data for Expanded View [file EMBJ-38-e101564-s008.zip]

Archive with 11 entries (10 files):
- EMBOJ-2019-101564_SourceDataForFigureEV4B.pdf
- EMBOJ-2019-101564_SourceDataForFigureEV4A.xlsx
- EMBOJ-2019-101564_SourceDataForFigureEV1A.pdf
- EMBOJ-2019-101564_SourceDataForFigureEV2B.xlsx
- EMBOJ-2019-101564_SourceDataForFigureEV2C.xlsx
- __MACOSX/
- __MACOSX/._EMBOJ-2019-101564_SourceDataForFigureEV4B.pdf
- __MACOSX/._EMBOJ-2019-101564_SourceDataForFigureEV4A.xlsx
- __MACOSX/._EMBOJ-2019-101564_SourceDataForFigureEV1A.pdf
- __MACOSX/._EMBOJ-2019-101564_SourceDataForFigureEV2B.xlsx
- __MACOSX/._EMBOJ-2019-101564_SourceDataForFigureEV2C.xlsx
