# Supplementary material for: Conserved crosstalk between histone deacetylation and H3K79 methylation generates DOT1L‐dose dependency in HDAC1‐deficient thymic lymphoma
Source: EMBO J. 2019 Jun 17;38(14):e101564. doi: 10.15252/embj.2019101564 (PMC6627229; doi:10.15252/embj.2019101564)
Supplement: Supplementary file 3 — Source Data for Expanded View [file EMBJ-38-e101564-s008.zip › EMBOJ-2019-101564_SourceDataForFigureEV4A.xlsx]

## Sheet: Dot1L 21Mar2014
DOT1L
Experiment: shRNAKD 20Mar2014_2 Active filter: SYBR Green I / HRM Dye (465-510)
Samples	MeanCp	STD Cp	Mean conc	STD conc				DOt1L/GAPDH			Normalized to pLKO
A1, B1, C1	27.4795	0.0568714	0.0522415	0.00336079		1.4431	Untreated	1.4431	0.0643319		Untreated	1	0.0643319
A2, B2, C2	27.5956	0.141377	0.0461326	0.00705836		2.08754	GFP	2.08754	0.319397
A3, B3, C3	29.2981	0.141782	0.00673743	0.001052		2.00548	pLKO	2.00548	0.216992		pLKO	1.3897	0.216992
A4, B4, C4	28.8953	0.0581383	0.0105481	0.000687182		0.654375	DOT1L shRNA1	0.654375	0.0295412		shRNA1	0.453449	0.0295412
A5, B5, C5	28.6595	0.0756937	0.0137821	0.00117585		0.553284	DOT1L shRNA2	0.553284	0.0327106		shRNA2	0.383398	0.0327106
A6, B6, C6	27.9539	0.0560096	0.0305589	0.00191425		0.97416	DOT1L shRNA3	0.97416	0.0422857		shRNA3	0.675045	0.0422857
A7, B7, C7	28.8847	0.42657	0.01395	0.00487904		0.962223	DOT1L shRNA4	1.1664	0.28269		shRNA4	0.808259	0.28269
A8, B8, C8	25.3454	0.135761	0.586525	0.0935717
A9, B9, C9	26.3041	0.147697	0.198767	0.033483
A10, B10, C10	28.8247	0.140545	0.0115019	0.00177203
A11, B11, C11	31.0564	0.333315	0.000962314	0.000381635
A12, B12, C12	33.2933	0.445736	8.56e-05	3.37e-05
D1, E1	38.6454	1.09964	6.43e-07	5.19e-07
GAPDH
Experiment: shRNAKD 20Mar2014_2 Active filter: SYBR Green I / HRM Dye (465-510)
Samples	MeanCp	STD Cp	Mean conc	STD conc
D2, E2	0	0	0	0
F1, G1, H1	22.1076	0.183187	0.0362008	0.00663812
F2, G2, H2	22.5617	0.0803447	0.022099	0.00184645
F3, G3, H3	24.3538	0.0609412	0.00335951	0.000202527
F4, G4, H4	22.8573	0.0697375	0.0161193	0.00122141
F5, G5, H5	22.4785	0.291478	0.0249097	0.00819295
F6, G6, H6	22.2438	0.193315	0.0313695	0.00642249
F7, G7, H7	23.1387	0.0909326	0.0119598	0.00116984
F8, G8, H8	19.1723	0.18384	0.826242	0.166764
F9, G9, H9	20.7766	0.152168	0.148928	0.0238033
F10, G10, H10	23.4209	0.158621	0.00891299	0.00152356
F11, G11, H11	25.7986	0.0781703	0.000838372	5.95e-05
F12, G12, H12	28.2767	0.0541236	0.000105496	4.36e-06
RT-qPCR after knock-down
