# Supplementary material for: Conserved crosstalk between histone deacetylation and H3K79 methylation generates DOT1L‐dose dependency in HDAC1‐deficient thymic lymphoma
Source: EMBO J. 2019 Jun 17;38(14):e101564. doi: 10.15252/embj.2019101564 (PMC6627229; doi:10.15252/embj.2019101564)
Supplement: Supplementary file 3 — Source Data for Expanded View [file EMBJ-38-e101564-s008.zip › EMBOJ-2019-101564_SourceDataForFigureEV2B.xlsx]

## Sheet: S2B source
	bre1	bre1	bre1	WT	WT	WT	rpd3	rpd3	rpd3
SPA2	0.021977	0.0213152	0.0290859	0.230362	0.210476	0.208093	0.328499	0.565366	0.416861
PCH2	0.0353376	0.0416193	0.0375655	0.0678771	0.0678004	0.0775572	0.207774	0.349065	0.21893
SIP4	0.0297606	0.0342005	0.0313529	0.0574365	0.0579606	0.0485465	0.278736	0.53222	0.357511
DBP1	0.0267924	0.0243133	0.0307879	0.0777916	0.0745353	0.0751634	0.302941	0.603214	0.36422
ZIP1	0.0347568	0.0362817	0.0412829	0.0771277	0.0770833	0.105124	0.401648	0.719863	0.420132
ChIP-qPCR H2Bub/H2B
