# Supplementary material for: Conserved crosstalk between histone deacetylation and H3K79 methylation generates DOT1L‐dose dependency in HDAC1‐deficient thymic lymphoma
Source: EMBO J. 2019 Jun 17;38(14):e101564. doi: 10.15252/embj.2019101564 (PMC6627229; doi:10.15252/embj.2019101564)
Supplement: Supplementary file 3 — Source Data for Expanded View [file EMBJ-38-e101564-s008.zip › EMBOJ-2019-101564_SourceDataForFigureEV2C.xlsx]

## Sheet: Data 1
	bre1	bre1	bre1	WT	WT	WT	rpd3	rpd3	rpd3
HOprom	0.0034	0.0033	0.003	0.0139	0.0132	0.0106	0.0182	0.0162	0.0156
IRC7	0.0046	0.0044	0.0042	0.0214	0.0252	0.0223	0.0248	0.0225	0.0226
NoORF	0.00433914	0.00358132	0.0040625	0.0152273	0.0138318	0.0131737	0.0152529	0.0126469	0.0154583
ChIP-qPCR H2Bub/input
