# Supplementary material for: Conserved crosstalk between histone deacetylation and H3K79 methylation generates DOT1L‐dose dependency in HDAC1‐deficient thymic lymphoma
Source: EMBO J. 2019 Jun 17;38(14):e101564. doi: 10.15252/embj.2019101564 (PMC6627229; doi:10.15252/embj.2019101564)
Supplement: Supplementary file 5 — Source Data for Figure 1 [file EMBJ-38-e101564-s003.zip]

Archive with 3 entries (2 files):
- embj2019101564-sup-0003-SDataFig1/
- embj2019101564-sup-0003-SDataFig1/embj2019101564-sup-0003-SDataFig1B.xlsx
- embj2019101564-sup-0003-SDataFig1/embj2019101564-sup-0004-SDataFig1C.xlsx
