# Supplementary material for: Conserved crosstalk between histone deacetylation and H3K79 methylation generates DOT1L‐dose dependency in HDAC1‐deficient thymic lymphoma
Source: EMBO J. 2019 Jun 17;38(14):e101564. doi: 10.15252/embj.2019101564 (PMC6627229; doi:10.15252/embj.2019101564)
Supplement: Supplementary file 5 — Source Data for Figure 1 [file EMBJ-38-e101564-s003.zip › embj2019101564-sup-0003-SDataFig1/embj2019101564-sup-0003-SDataFig1B.xlsx]

## Sheet: Sheet1
Gene	TAG	Raw K79me3/K79me1	Growth-corrected K79me3/K79me1	Complex
ASH1	UPTAG0494	-0.259898	-0.259925	Accessory subunit
CTI6	UPTAG0914	-0.339371	-0.327754	Accessory subunit
DEP1	UPTAG1003	0.426291	0.223559	Rpd3L
PHO23	UPTAG0111	0.895545	0.774964	Rpd3L
RXT2	UPTAG0873	0.701153	0.479059	Rpd3L
RXT3	UPTAG0776	0.839201	0.800257	Rpd3L
SAP30	UPTAG0792	0.355951	0.137156	Rpd3L
UME6	UPTAG0882	0.518755	0.219805	Rpd3L
EAF3	UPTAG0525	-0.174005	-0.143825	Rpd3S
RCO1	UPTAG0726	-0.780139	-0.828141	Rpd3S
RPD3	UPTAG0791	0.771999	0.397218	Rpd3S+L
SIN3	UPTAG1002	1.01373	0.836298	Rpd3S+L
UME1	UPTAG0517	0.352333	0.225236	Rpd3S+L
ASH1	DNTAG0494	-0.188061	-0.188077	Accessory subunit
CTI6	DNTAG0914	-0.0872825	-0.0805527	Accessory subunit
DEP1	DNTAG1003	0.606938	0.489498	Rpd3L
PHO23	DNTAG0111	0.547519	0.477669	Rpd3L
RXT2	DNTAG0873	0.848542	0.719886	Rpd3L
RXT3	DNTAG0776	0.328522	0.305963	Rpd3L
SAP30	DNTAG0792	0.684702	0.557958	Rpd3L
UME6	DNTAG0882	0.248979	0.0758019	Rpd3L
EAF3	DNTAG0525	-0.118487	-0.101004	Rpd3S
RCO1	DNTAG0726	-0.382004	-0.409811	Rpd3S
RPD3	DNTAG0791	0.809802	0.592697	Rpd3S+L
SIN3	DNTAG1002	0.642455	0.53967	Rpd3S+L
UME1	DNTAG0517	0.191335	0.117709	Rpd3S+L
Note: KO of SDS3 in strain from Epi-ID library was not confirmed, so data from "sds3Δ" strain have been ommitted from the plot
