# Supplementary material for: Conserved crosstalk between histone deacetylation and H3K79 methylation generates DOT1L‐dose dependency in HDAC1‐deficient thymic lymphoma
Source: EMBO J. 2019 Jun 17;38(14):e101564. doi: 10.15252/embj.2019101564 (PMC6627229; doi:10.15252/embj.2019101564)
Supplement: Supplementary file 5 — Source Data for Figure 1 [file EMBJ-38-e101564-s003.zip › embj2019101564-sup-0003-SDataFig1/embj2019101564-sup-0004-SDataFig1C.xlsx]

## Sheet: Sheet1
ModifiedSequence	PrecursorMz	ProductMz	FragmentIon	A7	A10	A11	B7	B10	B11
EIAQDFKTDLR	668.349	288.203	y2	1225723	188054	523294	335360	657464	913423
EIAQDFKTDLR	668.349	547.285	y9	168313	29649	69330	73677	97093	143969
EIAQDFKTDLR	668.349	390.224	y6	11162	2216	5148	3893	5963	9542
EIAQDFKTDLR	668.349	1048.49	b9	190260	31555	78902	81471	100518	149834
EIAQDFKTDLR	445.902	288.203	y2	269331	24364	89769	55312	138979	141476
EIAQDFKTDLR	445.902	547.285	y9	8432	763	3044	1287	5185	4704
EIAQDFKTDLR	445.902	390.224	y6	12253	1272	3477	2889	5858	4851
EIAQDFK[+14]TDLR	675.357	288.203	y2	762702	106382	274427	347316	355305	514930
EIAQDFK[+14]TDLR	675.357	554.293	y9	52438.4	7891.2	18842.4	14843.2	25975.2	35067.2
EIAQDFK[+14]TDLR	675.357	397.232	y6	27358.4	4732	12363.2	7164	12579.2	17658.4
EIAQDFK[+14]TDLR	675.357	1062.51	b9	250342	36948.8	89523.2	75568	122347	174800
EIAQDFK[+14]TDLR	450.574	288.203	y2	170222	16776.8	42215.2	61734.4	73197.6	82946.4
EIAQDFK[+14]TDLR	450.574	554.293	y9	5614.4	651.2	1214.4	1170.4	1687.2	2547.2
EIAQDFK[+14]TDLR	450.574	397.232	y6	23751.2	2444	7579.2	8423.2	19071.2	11808.8
EIAQDFK[+28]TDLR	682.364	288.203	y2	1.2542e+06	162719	439217	480830	597324	862016
EIAQDFK[+28]TDLR	682.364	561.301	y9	56336	5304.65	20718.6	41636	33780.2	43883.7
EIAQDFK[+28]TDLR	682.364	404.24	y6	126755	14546.5	42543	57724.4	56803.5	83560.5
EIAQDFK[+28]TDLR	682.364	1076.53	b9	433015	59947.7	159570	217593	215069	318088
EIAQDFK[+28]TDLR	455.245	288.203	y2	323980	27841.9	85789.5	115059	144823	193693
EIAQDFK[+28]TDLR	455.245	561.301	y9	11054.7	1155.81	2823.26	2415.12	6013.95	6405.81
EIAQDFK[+28]TDLR	455.245	404.24	y6	61817.4	4830.23	15289.5	14902.3	27153.5	35003.5
EIAQDFK[+42]TDLR	689.372	288.203	y2	2.83917e+06	461318	1.6087e+06	852611	1.72186e+06	2834000
EIAQDFK[+42]TDLR	689.372	568.309	y9	10440.9	25539.4	48457.6	0	22777.3	20821.2
EIAQDFK[+42]TDLR	689.372	411.248	y6	325971	45233.3	183852	86560.6	205797	345126
EIAQDFK[+42]TDLR	689.372	1090.54	b9	1.64661e+06	264888	956264	504624	1.04522e+06	1.70057e+06
EIAQDFK[+42]TDLR	459.917	288.203	y2	1.03191e+06	132571	442383	244777	607220	884898
EIAQDFK[+42]TDLR	459.917	568.309	y9	86353	7339.39	35433.3	21148.5	48975.8	68986.4
EIAQDFK[+42]TDLR	459.917	411.248	y6	72025.8	9569.7	30495.5	19483.3	41616.7	62209.1
				WT #1	rpd3 #1	sin3 #1	WT #2	rpd3 #2	sin3 #2
Methylation values		All transistions	Me0	0.164562	0.165746	0.146099	0.148517	0.158086	0.141494
Experiment nr: 12EDEG009			Me1	0.112801	0.104876	0.0843305	0.138416	0.0954027	0.0868702
			Me2	0.197874	0.164834	0.144774	0.249408	0.169016	0.159582
			Me3	0.524763	0.564544	0.624796	0.463659	0.577496	0.612053
