# Supplementary material for: Conserved crosstalk between histone deacetylation and H3K79 methylation generates DOT1L‐dose dependency in HDAC1‐deficient thymic lymphoma
Source: EMBO J. 2019 Jun 17;38(14):e101564. doi: 10.15252/embj.2019101564 (PMC6627229; doi:10.15252/embj.2019101564)
Supplement: Supplementary file 6 — Source Data for Figure 2 [file EMBJ-38-e101564-s004.zip]

Archive with 4 entries (3 files):
- embj2019101564-sup-0004-SDataFig2/
- embj2019101564-sup-0004-SDataFig2/embj2019101564-sup-0005-SDataFig2_and_EV2.xls
- embj2019101564-sup-0004-SDataFig2/embj2019101564-sup-0006-SDataFig2B.xlsx
- embj2019101564-sup-0004-SDataFig2/embj2019101564-sup-0007-SDataFig2C-E.xlsx
