# Supplementary material for: Conserved crosstalk between histone deacetylation and H3K79 methylation generates DOT1L‐dose dependency in HDAC1‐deficient thymic lymphoma
Source: EMBO J. 2019 Jun 17;38(14):e101564. doi: 10.15252/embj.2019101564 (PMC6627229; doi:10.15252/embj.2019101564)
Supplement: Supplementary file 6 — Source Data for Figure 2 [file EMBJ-38-e101564-s004.zip › embj2019101564-sup-0004-SDataFig2/embj2019101564-sup-0005-SDataFig2_and_EV2.xls]

## Sheet: README
README
Average coverage (normalized for sequencing depth) of H3K79me1, H3K79me3 and H2Bub in the region TSS - TSS+500 for both WT and RPD3 KO cells.

## Sheet: ChIPseq_average_allgenes
ORF	H3K79me1_KO	H3K79me1_WT	H3K79me3_KO	H3K79me3_WT	H2Bub_KO	H2Bub_WT
YAL001C	1.25279	1.16922	0.855132	1.16538	0.923568	1.09818
YAL002W	1.21957	1.42687	1.30771	1.09015	1.25089	1.1494
YAL003W	1.05011	1.22528	0.833972	0.571805	1.34368	1.41384
YAL005C	0.623235	0.800533	0.61833	0.459461	0.672128	0.523806
YAL007C	1.15376	1.05471	1.381	1.47053	1.50192	1.48119
YAL008W	1.70672	1.69637	0.791513	0.701702	0.905017	0.806424
YAL009W	1.45794	1.38133	1.09364	1.10735	0.97553	0.980903
YAL010C	1.18425	1.08122	1.33308	1.33548	1.1495	1.24974
YAL011W	1.0866	1.16447	1.35601	1.36805	1.31173	1.20081
YAL012W	1.16231	1.14922	1.65006	1.56655	1.62574	1.72719
YAL013W	1.07004	1.16166	1.60407	1.70072	1.54927	1.43275
YAL014C	1.20074	1.21695	1.45833	1.39122	1.39316	1.37146
YAL015C	1.70757	1.64101	0.86662	0.727259	0.79867	0.954914
YAL016W	1.11194	1.05347	1.76919	1.88763	1.83874	1.83874
YAL017W	0.980675	0.960109	1.72757	1.8051	1.49083	1.18886
YAL018C	2.0108	1.60557	0.641538	0.541384	0.648808	0.640721
YAL019W	1.18557	1.22365	1.65164	1.74878	1.54184	1.58418
YAL020C	1.39958	1.47203	1.30683	1.20724	1.09493	1.14439
YAL021C	1.15213	1.16594	1.68408	1.61002	1.42286	1.49435
YAL022C	1.27607	1.15033	1.28667	1.28594	1.04603	1.17633
YAL023C	1.17213	1.25491	1.58563	1.52998	1.53853	1.60482
YAL024C	1.02327	1.04584	1.63055	1.52895	1.5041	1.35453
YAL025C	1.03526	0.916929	1.5959	1.58019	1.67899	1.80838
YAL026C	1.03775	0.944564	1.53344	1.43924	1.23504	1.30432
YAL027W	1.33925	1.14241	0.885511	0.815295	0.917862	1.00161
YAL028W	1.2758	1.60971	1.51273	0.911455	1.32599	0.926024
YAL029C	1.00392	1.08835	1.64672	1.59427	1.51722	1.58749
YAL030W	1.21238	1.25487	1.04904	0.723619	1.04929	0.842271
YAL031C	1.0767	1.00775	1.53312	1.45957	1.3746	1.28881
YAL032C	1.14054	1.10456	1.39248	1.36144	1.34841	1.34696
YAL033W	1.58078	1.56588	0.868496	0.82977	0.952754	1.03086
YAL034C	1.09235	0.981771	1.34855	1.54416	1.21117	1.34382
YAL034W-A	1.11759	1.13124	1.3156	1.15018	1.18897	1.03036
YAL035W	1.01979	1.01015	1.76973	1.79104	1.78051	1.86517
YAL036C	1.17431	1.17726	1.61774	1.51305	1.48346	1.56196
YAL038W	1.78837	2.14041	0.957206	0.54052	1.91445	1.88146
YAL039C	1.64396	1.97259	0.975587	0.669912	1.15488	1.02875
YAL040C	1.28911	1.50576	1.49993	1.13311	1.53361	1.5242
YAL041W	1.02452	0.962559	1.65881	1.74819	1.56596	1.64711
YAL042W	1.20825	1.19504	1.61909	1.60623	1.44358	1.50642
YAL043C	1.16824	1.13346	1.70239	1.8232	1.56297	1.46759
YAL044C	1.67308	1.59427	0.819433	0.713646	1.07495	1.17706
YAL044W-A	1.84736	1.78528	0.628086	0.523105	0.747883	0.844598
YAL046C	1.79462	1.68927	0.738302	0.61816	0.831251	0.91569
YAL047C	1.43616	1.35083	0.94646	0.803812	0.856234	0.955817
YAL048C	1.03155	0.998839	0.964709	0.959885	0.875572	1.00392
YAL049C	1.21195	1.18749	1.06913	1.07828	1.20932	1.128
YAL051W	1.16069	1.05757	1.18309	1.017	1.05444	1.08505
YAL053W	1.12297	1.19777	1.47461	1.21754	1.31818	1.18631
YAL054C	1.90742	1.85507	0.786509	0.536322	0.800846	0.660445
YAL055W	1.49349	1.65998	0.877824	0.613412	1.00558	0.908035
YAL056W	1.04314	1.03518	1.47258	1.46638	1.41008	1.44649
YAL058W	1.45507	1.38796	0.80542	0.824805	0.865743	0.985877
YAL059W	1.20088	1.40491	1.18767	0.908047	1.31557	1.28912
YAL060W	1.72501	1.62846	0.833821	0.729493	0.883597	0.934753
YAL062W	1.98496	1.83157	0.601427	0.52338	0.769551	0.722747
YAL063C	1.06648	1.09228	0.386258	0.351282	0.509605	0.545762
YAL064W	0.765987	0.607409	0.198038	0.186766	0.279388	0.252922
YAL067C	1.32113	1.35009	0.475142	0.389656	0.477793	0.532497
YAL068C	0.0791943	0.0671975	0.0472583	0.0224131	0.0953246	0.0924706
YAR002C-A	1.39098	1.39454	1.16699	1.25129	1.39141	1.39703
YAR002W	1.10077	1.13168	1.22894	1.45275	1.37915	1.47434
YAR003W	1.3159	1.35073	1.29892	1.22734	1.21151	1.33141
YAR007C	1.0441	1.44058	1.66307	1.38749	1.40494	1.22577
YAR008W	1.24314	1.50263	1.48071	1.05371	1.35491	1.14727
YAR014C	0.92569	0.975023	1.63613	1.73272	1.52158	1.47203
YAR015W	1.18258	1.24223	1.55055	1.46291	1.67679	1.72731
YAR018C	1.22212	1.50598	1.21112	0.825787	1.08461	0.98832
YAR019C	1.34979	1.23699	1.29948	1.29531	1.1081	1.13658
YAR020C	1.20055	1.10726	0.432618	0.428711	0.535687	0.477398
YAR027W	1.24684	1.21066	1.00349	0.887631	1.02076	1.03407
YAR031W	1.68429	1.77404	0.636566	0.591312	0.687166	0.752338
YAR033W	0.404692	0.384651	0.235085	0.245763	0.218934	0.314258
YAR035W	0.865215	0.942606	0.274968	0.380381	0.240334	0.382685
YAR042W	1.2259	1.12769	1.46047	1.41556	1.27506	1.34197
YAR050W	0.443722	0.374922	0.158341	0.172874	0.187113	0.203217
YAR071W	0	0	0	0	0	0
YBL001C	1.72358	1.72234	0.560302	0.435103	0.846267	0.86959
YBL002W	1.76038	1.89158	0.635895	0.55033	1.29869	1.38415
YBL003C	1.66151	1.65985	0.54321	0.47539	1.02528	1.23121
YBL004W	0.94869	1.03108	1.66022	1.66536	1.68241	1.744
YBL005W	1.17469	1.15853	1.26836	1.22827	1.06442	1.04903
YBL006C	1.56602	1.62502	1.10041	1.01581	1.35665	1.40831
YBL007C	1.09703	1.15098	1.7093	1.70442	1.61195	1.55222
YBL008W	1.43637	1.43108	1.2232	1.27108	1.17598	1.27668
YBL009W	0.831478	0.972547	1.37913	1.41679	1.15902	1.06729
YBL011W	1.27262	1.3184	1.63171	1.47307	1.47035	1.4026
YBL013W	1.18679	1.26583	0.570152	0.429604	0.704683	0.673425
YBL014C	1.12031	1.07645	1.74217	1.81267	1.74682	1.69788
YBL015W	1.43151	1.75386	1.33175	0.812614	1.3045	0.99971
YBL016W	1.53507	1.59885	1.12181	0.97412	1.14655	1.27935
YBL017C	1.08634	1.06263	1.61582	1.77385	1.35832	1.44805
YBL018C	1.40406	1.51171	1.00565	0.700347	1.0537	1.06253
YBL019W	1.53766	1.49944	0.895828	0.891227	0.844482	0.926006
YBL020W	1.25556	1.37574	1.41877	1.26085	1.23868	1.12477
YBL021C	1.48451	1.53439	1.25806	1.14684	1.26615	1.28206
YBL022C	1.11102	1.10967	1.71432	1.74448	1.62747	1.56531
YBL023C	1.10501	1.13972	1.39691	1.14893	1.25474	1.13749
YBL024W	1.04758	0.996586	1.57284	1.54846	1.70241	1.67646
YBL025W	1.31766	1.33669	1.22856	1.05438	1.25322	1.2597
YBL026W	1.21426	1.4416	1.07543	0.895816	1.19204	1.19931
YBL027W	1.17038	1.3938	1.11302	0.90321	1.62711	1.82751
YBL028C	1.23316	1.38441	1.0374	0.793273	1.1683	1.29531
YBL029C-A	1.19691	1.25215	0.475581	0.286052	0.71531	0.619651
YBL030C	1.09011	1.13526	1.60756	1.60386	1.69943	1.69062
YBL031W	1.02076	1.17052	1.3174	1.1463	1.21702	1.15549
YBL032W	1.20328	1.32453	1.69888	1.57584	1.41359	1.36182
YBL033C	1.0815	1.16973	1.52285	1.33801	1.38792	1.22147
YBL034C	1.03197	1.10234	1.6758	1.65866	1.45439	1.32598
YBL035C	1.14046	1.12459	1.21085	0.947552	1.16573	1.12438
YBL036C	0.98456	0.993754	1.24262	1.28714	1.29678	1.36006
YBL037W	1.06515	1.08748	1.37855	1.31728	1.21539	1.16984
YBL038W	1.14166	1.03282	1.46026	1.45391	1.57246	1.56037
YBL039C	1.12982	1.09578	1.50676	1.32061	1.63531	1.68859
YBL040C	1.06227	1.21491	1.43292	1.22289	1.39485	1.27742
YBL041W	1.14231	1.14067	1.38752	1.21054	1.44335	1.57802
YBL042C	1.20005	1.33909	1.17347	0.99785	1.19953	1.17836
YBL043W	1.86091	1.83593	0.641647	0.468924	0.730637	0.648818
YBL045C	1.01334	1.12305	1.60338	1.63064	1.51919	1.37819
YBL046W	0.840582	0.986828	1.45819	1.34348	1.39033	1.31238
YBL047C	1.02736	1.0344	1.65387	1.68036	1.657	1.43906
YBL049W	1.38885	1.13067	1.09797	1.32142	1.1012	1.22312
YBL050W	1.02469	0.969775	1.57194	1.52855	1.39477	1.3872
YBL051C	0.909946	0.90801	1.6829	1.77823	1.79243	1.78626
YBL052C	0.880901	0.933678	1.45798	1.38741	1.39387	1.2815
YBL054W	1.21629	1.5182	1.5204	1.17647	1.41464	1.41061
YBL055C	1.30232	1.34279	1.22016	0.987051	1.10366	1.05567
YBL056W	0.989013	0.900914	1.48183	1.6061	1.50432	1.63032
YBL057C	1.27118	1.10318	1.25966	1.16936	1.3214	1.27091
YBL058W	1.08237	0.97581	1.63488	1.70844	1.69946	1.62571
YBL059C-A	1.42654	1.27819	0.738726	0.775534	0.863265	0.904315
YBL060W	1.11853	1.09132	1.37876	1.18405	1.20073	1.18546
YBL061C	1.13006	1.11966	1.41285	1.3498	1.30398	1.33531
YBL063W	1.05799	1.23329	1.5096	1.15912	1.23806	1.14059
YBL064C	1.19608	1.64483	1.49473	0.839629	1.35289	0.946653
YBL066C	1.06345	1.1031	1.68351	1.59746	1.59426	1.47516
YBL067C	0.849543	0.821917	1.36566	1.44935	1.35933	1.22551
YBL068W	1.0761	1.01929	1.33426	1.30156	1.3472	1.38622
YBL069W	1.12194	1.29306	1.43906	1.18765	1.3293	1.19182
YBL071W-A	1.24483	1.39528	0.959485	0.845357	1.31696	1.26098
YBL072C	0.381158	0.421428	0.461862	0.365392	0.608118	0.668213
YBL074C	1.23379	1.29671	1.20355	1.22572	1.21216	1.14006
YBL075C	1.05098	1.02296	1.52675	1.67513	1.23946	1.13105
YBL076C	1.00989	1.11212	1.51337	1.47701	1.70129	1.6806
YBL078C	0.925052	1.29245	1.25763	0.828113	1.18816	0.836129
YBL079W	1.01904	1.06814	1.65731	1.73605	1.66646	1.69522
YBL080C	1.30147	1.58922	1.26093	1.02753	1.12367	1.04156
YBL082C	1.32182	1.58305	1.31741	1.21875	1.2036	1.23433
YBL084C	1.01284	1.1057	1.82601	1.92354	1.74278	1.53935
YBL085W	1.0714	1.09663	1.5621	1.77868	1.51398	1.57279
YBL087C	1.00848	1.09526	1.32595	1.26103	1.72178	1.79024
YBL088C	1.08595	1.13115	1.42752	1.34587	1.19151	1.15583
YBL089W	1.44967	1.45175	0.976688	0.902515	1.01458	1.07351
YBL090W	1.24493	1.28729	1.0734	0.885762	1.08381	1.19257
YBL091C	1.14634	1.14094	1.2818	1.35012	1.12826	1.32365
YBL091C-A	1.56364	1.74407	0.830338	0.652757	0.909984	1.01285
YBL092W	1.24293	1.50039	1.21556	0.873107	1.66844	1.76161
YBL093C	1.2314	1.39833	1.33396	1.23255	1.34004	1.26418
YBL097W	0.940397	1.05112	1.5152	1.37153	1.37567	1.24182
YBL098W	1.91637	1.87128	0.63759	0.604054	0.687119	0.787771
YBL099W	1.24237	1.14151	1.78967	1.81463	1.66785	1.68255
YBL101C	1.44917	1.55318	1.03435	0.922095	1.19708	1.04187
YBL102W	1.48037	1.29439	1.14707	1.11846	1.09025	1.18075
YBL103C	1.00907	0.891938	1.75653	1.87467	1.67172	1.68966
YBL104C	1.11384	0.929232	1.30998	1.38678	1.2122	1.2523
YBL105C	0.840637	0.811261	1.60769	1.71566	1.72105	1.74771
YBL106C	1.22203	1.22135	1.03733	0.726289	0.966744	0.932384
YBL107C	1.47	1.12463	0.724972	0.784396	0.767837	1.08357
YBL108C-A	0.0751254	0.0819395	0.0407817	0.0447708	0.0437103	0.061057
YBL111C	0	0	0	0	0	0
YBR001C	1.31708	1.40654	1.34085	1.23083	1.11617	1.05424
YBR002C	1.14786	1.2255	1.36917	1.30819	1.59442	1.58563
YBR003W	0.96227	1.1394	1.1183	1.0861	1.01254	1.02271
YBR004C	1.09457	1.17266	1.1237	0.946874	0.998839	1.07599
YBR005W	1.41048	1.65227	1.18028	0.923356	1.16168	1.00346
YBR006W	1.42259	1.83965	0.869577	0.661775	0.989259	0.814012
YBR007C	1.14726	1.3468	1.3599	1.13524	1.13859	1.17824
YBR008C	1.08815	1.15319	1.55117	1.70069	1.38872	1.45765
YBR009C	1.29602	1.27754	0.347756	0.292655	0.834107	0.883707
YBR010W	1.35177	1.3369	0.447164	0.377712	0.81263	0.988929
YBR011C	1.256	1.28691	1.67433	1.83046	1.88122	1.89087
YBR014C	1.4471	1.39868	1.24835	1.05503	1.19021	1.13804
YBR015C	1.21719	1.27339	1.45023	1.53803	1.37129	1.46386
YBR016W	1.33748	1.37035	1.17016	0.927821	1.32821	1.15648
YBR017C	1.0072	1.017	1.67423	1.69439	1.61355	1.64816
YBR018C	1.64416	1.80444	0.768228	0.639978	0.861745	0.761561
YBR019C	1.17812	1.17586	1.26633	1.15088	1.05	0.992166
YBR020W	1.1681	1.08962	1.44481	1.286	1.22246	0.925268
YBR021W	1.25784	1.26859	1.00032	0.952657	0.914404	0.840934
YBR022W	1.69047	1.46938	0.669787	0.671702	0.904286	1.01772
YBR023C	1.0844	1.17412	1.4412	1.42895	1.3594	1.28992
YBR024W	1.26507	1.56366	1.31289	0.861088	1.14494	1.04101
YBR025C	1.41542	1.42748	0.975118	0.87045	1.21355	1.38008
YBR026C	1.37775	1.48322	1.0501	0.833884	1.13594	0.951858
YBR028C	1.13388	1.10018	1.19631	1.27632	1.19392	1.17517
YBR029C	1.12931	1.10972	1.50176	1.46266	1.48735	1.51531
YBR030W	1.12814	1.21176	1.4901	1.38899	1.33405	1.399
YBR031W	0.0868467	0.0787811	0.089031	0.035609	0.124165	0.128601
YBR034C	1.04943	1.16698	1.4429	1.30157	1.53408	1.58052
YBR035C	1.2569	1.32406	1.3169	1.10038	1.34272	1.23691
YBR036C	1.12026	1.04874	1.5147	1.5465	1.5426	1.46205
YBR037C	1.32768	1.49059	1.25765	0.867101	1.18547	0.989707
YBR038W	1.23578	1.45804	1.4979	1.09258	1.25429	1.12613
YBR039W	1.05492	1.11134	1.47297	1.52798	1.52106	1.57235
YBR040W	1.79131	1.58036	0.53364	0.408927	0.622428	0.581222
YBR041W	1.06734	1.11052	1.24743	1.22869	1.1963	1.05133
YBR042C	1.27721	1.20429	0.981417	1.03337	0.968702	1.12304
YBR043C	1.21963	1.23241	1.41575	1.59501	1.42691	1.34173
YBR044C	1.44488	1.55567	0.989307	0.842686	1.07344	1.03111
YBR045C	1.35633	1.64787	1.19033	0.61347	0.831351	0.694151
YBR046C	1.11323	1.59363	1.24224	0.884563	1.15306	0.855668
YBR048W	0.992062	1.05549	1.30696	1.17911	1.77703	1.90238
YBR049C	0.988544	0.99647	1.18916	1.3145	1.27606	1.30133
YBR050C	1.57923	1.62502	0.761716	0.539823	0.63501	0.736993
YBR052C	1.54181	1.62379	1.02199	0.871612	1.2221	1.0218
YBR054W	1.63235	1.83059	0.765022	0.623416	0.842535	0.804918
YBR055C	1.30425	1.12485	0.850697	0.938945	0.929787	1.05703
YBR056W	1.1643	1.42345	1.17373	0.863468	1.08	0.781078
YBR057C	0.890107	0.895756	1.54586	1.55771	1.4794	1.42651
YBR058C	1.0856	1.06367	1.32262	1.33438	1.19675	1.23203
YBR058C-A	1.11708	1.17888	0.864282	0.748637	0.979802	0.956639
YBR059C	0.96849	0.89034	1.55665	1.42261	1.41647	1.32404
YBR060C	1.00777	0.975635	1.35535	1.32569	1.31571	1.31324
YBR061C	1.22513	1.19648	1.23545	1.24683	1.31859	1.33158
YBR065C	0.949126	0.976125	1.31935	1.15515	1.17675	1.16506
YBR066C	1.56553	1.67925	0.79937	0.52585	0.947908	0.897118
YBR067C	1.79576	1.97564	0.763094	0.606743	1.0569	1.05514
YBR068C	1.46708	1.54341	1.20298	0.807285	1.90061	1.7168
YBR069C	1.26982	1.49009	1.43336	1.19349	1.60962	1.56176
YBR070C	1.77283	1.79509	0.556113	0.513335	0.904466	0.874536
YBR071W	1.60814	1.89029	1.13506	0.815842	1.35914	1.18716
YBR072W	2.01417	1.98268	0.697915	0.573043	0.760819	0.691116
YBR073W	1.05961	1.35773	1.4744	1.1172	1.50898	1.16811
YBR074W	1.09583	1.10811	1.25591	1.14065	1.07289	1.19731
YBR076W	1.97196	1.80361	0.561528	0.510271	0.622076	0.632526
YBR077C	1.32603	1.52057	0.712426	0.52732	1.05837	1.08945
YBR078W	1.25383	1.36943	1.25759	1.00116	1.7615	1.74788
YBR079C	1.04993	1.10876	1.71852	1.73768	1.76214	1.88454
YBR080C	1.15787	1.22774	1.35879	1.45714	1.31089	1.35218
YBR081C	0.939804	0.994739	1.6425	1.84484	1.49011	1.40983
YBR082C	1.29626	1.45851	1.24406	1.13786	1.41213	1.34335
YBR083W	1.28473	1.30021	1.17076	1.10232	1.12806	1.25775
YBR084C-A	1.15977	1.3857	1.33255	1.05405	1.81219	1.97684
YBR084W	1.14858	1.38267	1.47799	1.37743	1.37979	1.45253
YBR085C-A	1.55366	1.87595	0.911989	0.640971	1.06872	0.926786
YBR085W	1.375	1.94276	1.4355	0.808811	1.19687	0.883672
YBR086C	0.958048	1.08699	1.58985	1.63429	1.65072	1.5011
YBR087W	1.27892	1.43635	1.07284	1.06089	1.04874	1.07138
YBR088C	1.20873	1.63622	1.34849	0.719459	1.52382	1.16829
YBR089C-A	1.42804	1.54075	0.830243	0.639484	0.999389	0.980339
YBR091C	1.15883	1.33594	0.958551	0.77094	1.09711	1.07285
YBR092C	1.13822	1.30578	0.968953	0.787392	1.22264	1.04111
YBR093C	1.26189	1.14589	0.854706	0.84309	0.958291	0.993694
YBR094W	1.35255	1.37088	1.23225	1.10302	1.12762	1.08215
YBR095C	1.01681	0.988304	1.54037	1.60429	1.35974	1.40696
YBR097W	0.899956	0.958705	1.31845	1.26414	1.22671	1.10019
YBR098W	1.0675	1.25662	1.21199	1.09	1.15965	1.01082
YBR101C	1.00007	0.959628	1.54714	1.51497	1.60596	1.67754
YBR102C	1.09553	1.20057	1.56756	1.62486	1.38816	1.36895
YBR103W	1.0178	1.09071	1.3053	1.4615	1.17664	1.2246
YBR104W	1.28984	1.28756	1.32304	1.11467	1.27524	1.16854
YBR105C	1.23	1.43943	1.30732	0.972575	1.34032	1.10951
YBR106W	1.36528	1.54992	1.11245	0.920059	1.54082	1.61087
YBR107C	1.20693	1.32182	1.18553	1.01087	1.189	1.04803
YBR108W	1.23431	1.37917	1.4063	1.10353	1.28806	1.01374
YBR109C	1.05459	1.06169	1.39928	1.40654	1.64589	1.61493
YBR110W	1.15158	1.14248	1.21824	1.12699	1.12021	1.1452
YBR111C	1.29727	1.30137	1.03392	0.965781	1.06525	1.00334
YBR111W-A	1.30117	1.30063	0.656597	0.595195	0.927357	0.810981
YBR112C	1.26957	1.35492	1.46173	1.3387	1.51359	1.58793
YBR114W	1.20766	1.32734	1.27216	0.826869	1.05796	0.893129
YBR115C	1.10252	1.25266	1.531	1.38422	1.50606	1.25442
YBR117C	1.96593	1.94026	0.750588	0.865547	0.854998	0.827529
YBR118W	0.107589	0.128454	0.0585137	0.0335013	0.120292	0.115744
YBR119W	1.19288	1.25384	0.987666	0.92566	1.07636	1.02276
YBR120C	1.11095	1.1475	1.32742	1.30715	1.19564	1.16993
YBR121C	1.14616	1.17683	1.37027	1.56038	1.66041	1.80265
YBR122C	1.19897	1.34605	1.32315	1.1446	1.50184	1.44586
YBR123C	1.03076	1.05016	1.42475	1.51371	1.293	1.28311
YBR125C	1.13947	1.23684	1.38985	1.32054	1.3313	1.21388
YBR126C	1.32214	1.50564	1.42103	1.31004	1.35669	1.19197
YBR126W-A	1.60339	1.51972	0.593746	0.666362	0.934304	0.930103
YBR127C	1.07699	1.20724	1.51283	1.61731	1.62601	1.66835
YBR128C	1.15526	1.49559	1.15029	0.77707	1.01926	0.850202
YBR129C	1.13924	1.16525	1.43381	1.33327	1.20801	1.17832
YBR130C	0.92479	0.961556	1.6145	1.79235	1.61766	1.58776
YBR131W	1.01889	1.04227	1.47529	1.5708	1.15518	1.20975
YBR132C	1.19113	1.54073	1.41023	1.03947	1.21928	0.885966
YBR133C	1.43772	1.48998	1.22996	1.20318	1.19954	1.1949
YBR135W	1.35532	1.56003	1.29607	1.16314	1.24526	1.26389
YBR136W	1.21501	1.36814	1.58314	1.3251	1.25502	1.0955
YBR137W	1.64026	1.68701	0.685889	0.634604	0.800177	0.858626
YBR139W	1.00046	1.27571	1.54128	1.20447	1.38987	0.846992
YBR140C	0.873316	0.899597	1.61421	1.63952	1.52359	1.36243
YBR141C	1.00766	1.07304	1.31819	1.13151	1.20987	1.23814
YBR142W	0.963464	0.977114	1.47954	1.4634	1.39402	1.53519
YBR143C	0.984851	0.980291	1.34942	1.33675	1.43627	1.54646
YBR145W	1.64648	1.6065	0.837078	0.746936	0.829754	0.943061
YBR146W	1.09881	0.986314	1.51309	1.59602	1.46986	1.54371
YBR147W	1.68586	1.73036	0.892867	0.640853	0.85355	0.672463
YBR148W	1.76181	1.58508	0.58271	0.482697	0.605458	0.594602
YBR149W	1.2664	1.25034	1.1589	0.923058	1.15332	1.02091
YBR150C	1.06446	1.0724	1.50337	1.39591	1.25523	1.22722
YBR151W	1.07637	1.15138	1.41087	1.2947	1.29755	1.12604
YBR152W	1.15201	1.13731	1.37474	1.35771	1.22345	1.2852
YBR153W	1.16391	1.07195	1.13407	1.31727	1.30103	1.36927
YBR154C	1.03029	1.01957	1.33548	1.34369	1.54641	1.73247
YBR155W	1.12676	1.16507	1.20812	1.09052	1.1169	1.26164
YBR156C	0.919155	1.14122	1.39118	1.08499	1.31397	1.10348
YBR157C	1.45015	1.41738	1.08131	0.860247	1.18956	1.07752
YBR158W	1.39484	1.61825	1.09473	0.803339	1.30261	1.43915
YBR159W	1.15046	1.09053	1.13334	1.07492	1.17904	1.15089
YBR160W	1.22637	1.15055	1.22634	1.12214	1.25381	1.22216
YBR161W	1.39505	1.51948	0.980047	0.740844	1.0981	1.05158
YBR162C	1.18452	1.39815	1.21559	1.11887	1.6553	1.66226
YBR162W-A	1.15152	1.18879	0.65487	0.508076	0.956472	0.908616
YBR163W	0.890446	0.9595	1.24661	0.996997	1.1632	1.13786
YBR164C	1.06769	1.02488	1.40272	1.46159	1.30179	1.34404
YBR165W	0.940238	0.937051	1.49296	1.46949	1.37797	1.33183
YBR166C	1.05143	1.08474	1.28811	1.3615	1.22208	1.18867
YBR167C	1.51808	1.56317	0.828654	0.672444	0.89982	1.01137
YBR168W	1.33716	1.17541	0.860325	0.955003	0.889726	0.911052
YBR169C	1.20939	1.4117	1.09191	0.845838	0.937537	0.765942
YBR170C	1.09229	1.07762	1.37056	1.38847	1.36508	1.31734
YBR171W	0.95402	0.925311	1.13864	1.1338	1.23024	1.34863
YBR172C	0.957412	1.07667	1.51061	1.606	1.70002	1.75456
YBR173C	1.0922	1.36886	1.24286	0.995054	1.33935	1.37714
YBR175W	1.26354	1.31486	1.22979	1.21447	1.2765	1.21675
YBR176W	1.23135	1.22208	1.21604	0.914606	1.05391	0.981255
YBR177C	1.15408	1.28996	1.17857	1.108	1.09091	1.0538
YBR179C	1.0201	1.03402	1.60933	1.52806	1.3332	1.27993
YBR180W	1.83671	1.62464	0.562183	0.751123	0.691241	0.839352
YBR181C	0.905764	0.924049	0.983286	0.848126	1.30869	1.46839
YBR182C	1.94048	1.92721	0.621132	0.653057	0.721056	0.803617
YBR183W	1.87045	1.93671	0.653983	0.57356	0.712904	0.729754
YBR185C	1.19558	1.14355	1.30304	1.25519	1.21484	1.15124
YBR186W	1.3391	1.73102	1.00815	0.434646	0.881227	0.631317
YBR187W	1.30595	1.35035	1.42913	1.39473	1.56604	1.59562
YBR188C	1.25535	1.31501	0.983487	0.918516	1.09505	1.05271
YBR189W	1.02928	1.11139	1.09862	0.90906	1.70585	1.75671
YBR191W	1.01814	1.0941	0.949083	0.844706	1.55365	1.71177
YBR192W	1.07732	1.03435	1.33286	1.36785	1.32049	1.34031
YBR193C	1.42806	1.43256	0.854275	0.957762	1.00394	1.08585
YBR194W	1.57728	1.67082	0.716449	0.686676	0.846548	0.965423
YBR195C	1.09331	1.13241	1.21055	1.25572	1.19653	1.3099
YBR196C	1.5414	1.61498	1.10621	1.12679	1.711	1.82961
YBR197C	1.3614	1.4817	0.61824	0.610028	1.04599	1.10925
YBR198C	1.10285	1.03818	1.88636	2.01939	1.83278	1.90961
YBR199W	1.08575	1.17576	1.81356	1.73391	1.74467	1.64365
YBR200W	1.15948	1.20925	1.37834	1.37205	1.31693	1.23593
YBR201W	1.40364	1.4628	1.18729	1.00358	1.04157	0.997593
YBR202W	1.20539	1.33539	1.37491	1.11804	1.19458	1.07924
YBR203W	1.52232	1.85312	0.946598	0.645019	0.827786	0.736898
YBR204C	1.34626	1.52204	1.30012	0.918913	1.11903	1.00486
YBR205W	1.19573	1.27527	1.40028	1.52214	1.29083	1.34364
YBR207W	1.14043	1.11208	1.40496	1.54296	1.3856	1.3883
YBR208C	1.62722	1.69453	0.887086	0.813791	0.758691	0.773882
YBR210W	1.50003	1.45345	0.81265	0.612327	0.877693	0.904298
YBR211C	0.992629	1.06367	1.62174	1.52806	1.36028	1.33835
YBR212W	0.996328	0.993129	1.74083	1.70186	1.5808	1.43462
YBR213W	1.46044	1.65917	1.11681	0.971804	1.06036	1.03803
YBR214W	1.11701	1.49465	1.53219	1.25087	1.44872	0.928881
YBR215W	0.969867	0.948808	1.33822	1.42129	1.24613	1.31858
YBR216C	1.06693	1.10814	1.33643	1.43308	1.19477	1.23812
YBR217W	1.08649	1.16701	1.11182	1.17498	1.0521	1.06711
YBR218C	1.34429	1.3791	0.60782	0.557964	0.964234	0.927778
YBR221C	1.3109	1.22206	1.49989	1.66788	1.3518	1.49824
YBR222C	1.1668	1.4024	1.2507	0.933231	1.29412	1.0156
YBR223C	1.0559	0.988401	1.1571	1.07478	0.952088	0.84541
YBR227C	1.15254	1.13011	1.08556	1.20324	1.01616	1.12651
YBR228W	1.12809	1.06887	1.02177	0.953795	0.985901	0.992172
YBR229C	0.917968	0.900036	1.33022	1.22946	1.23564	1.1349
YBR230C	1.67093	1.90012	0.842259	0.646801	0.995883	0.77956
YBR231C	1.39727	1.40624	1.04432	0.989685	1.12165	1.11635
YBR233W	1.24106	1.36959	1.19632	0.998314	1.08662	1.00337
YBR233W-A	1.37165	1.41641	0.774531	0.685077	1.06278	0.954158
YBR234C	1.03509	1.05445	1.52959	1.54	1.53506	1.34924
YBR235W	1.11165	1.10421	1.3438	1.36143	1.2056	1.08665
YBR236C	0.976159	0.971296	1.61227	1.6699	1.44963	1.47045
YBR237W	0.990108	0.913452	1.39125	1.41611	1.22893	1.21786
YBR238C	1.31129	1.36606	1.19896	0.969817	1.233	1.19807
YBR239C	1.21867	1.19594	1.38223	1.3338	1.12162	1.15778
YBR240C	1.91153	1.76319	0.575245	0.545699	0.670251	0.694419
YBR243C	1.23299	1.31718	1.17652	0.99983	1.12549	1.08544
YBR244W	1.53698	1.43457	0.615656	0.550139	0.840321	0.859416
YBR245C	1.09942	1.02158	1.05749	1.05009	1.11795	0.996223
YBR246W	1.01043	1.08001	1.40571	1.42057	1.33439	1.39822
YBR247C	1.08029	1.02902	1.51504	1.50633	1.45988	1.54722
YBR248C	1.22338	1.04027	1.40892	1.55122	1.46364	1.45914
YBR249C	1.60325	1.63747	0.841792	0.728609	1.29414	1.39597
YBR250W	1.74491	1.72307	0.565326	0.482918	0.610213	0.611381
YBR251W	1.19265	1.17669	1.46663	1.49253	1.45646	1.42749
YBR252W	1.33316	1.44326	0.867897	0.709526	1.19409	1.12736
YBR253W	1.04448	1.10004	1.16655	0.938142	1.19817	1.14873
YBR254C	1.15403	1.13999	1.15693	0.912656	1.15538	1.12667
YBR255W	0.965069	0.855867	1.29573	1.24858	1.18154	1.08329
YBR256C	1.2566	1.33751	1.23131	0.894408	1.32453	1.17513
YBR257W	0.730126	0.745421	1.0842	0.947531	1.0437	1.02886
YBR258C	1.29832	1.31029	0.841631	0.793129	0.970603	0.97576
YBR259W	1.19108	1.03415	1.15264	1.04438	1.01865	1.0151
YBR260C	1.09988	1.03785	1.29245	1.28279	1.11264	1.19441
YBR261C	1.59473	1.53876	0.946366	0.94638	1.03167	1.18972
YBR262C	1.32101	1.25522	0.967524	0.775791	1.18153	1.12627
YBR263W	1.12941	1.12367	1.41992	1.40731	1.3696	1.41729
YBR264C	1.20847	1.24266	1.02181	1.01395	1.11109	1.08543
YBR265W	1.32027	1.21863	1.17746	1.18664	1.20789	1.31653
YBR267W	1.11473	1.15508	1.48724	1.52973	1.52894	1.64208
YBR268W	1.58233	1.70478	0.634663	0.517383	0.914202	0.961913
YBR269C	1.48051	1.44622	0.981793	0.752841	1.04843	0.98427
YBR270C	1.25249	1.25167	0.991564	0.922447	0.964919	1.04235
YBR271W	1.20167	1.13924	1.4265	1.30544	1.32195	1.30082
YBR272C	1.22865	1.11105	1.08435	1.18407	1.0977	1.02404
YBR273C	1.1445	1.07536	1.22268	1.18331	1.23152	1.09142
YBR274W	1.21332	1.23406	1.17957	1.14032	1.09518	1.05522
YBR275C	1.15133	1.11291	1.30356	1.16346	1.18626	1.19964
YBR276C	1.12553	1.17252	1.23621	1.17101	1.15597	1.17245
YBR278W	1.51974	1.62846	0.702122	0.571469	0.983627	0.986809
YBR279W	0.951075	1.01715	1.58519	1.59229	1.51726	1.60155
YBR280C	1.26937	1.53278	1.00888	0.811593	0.944803	0.846106
YBR281C	1.0975	1.10834	1.01983	0.91092	1.0945	0.979359
YBR282W	1.0357	0.985169	0.964615	0.8629	1.13696	1.18958
YBR283C	0.937964	0.869723	1.53954	1.50059	1.63332	1.66338
YBR286W	1.1206	1.16345	1.47726	1.46792	1.45312	1.60488
YBR288C	0.981991	0.929632	1.51881	1.37302	1.26872	1.38173
YBR289W	0.941233	1.00982	1.6449	1.64409	1.55036	1.46078
YBR290W	0.990578	1.04992	1.57203	1.53864	1.45955	1.57603
YBR291C	1.44562	1.399	0.759768	0.783064	1.21654	1.09452
YBR293W	1.40099	1.36967	0.93027	0.774835	0.94088	1.03922
YBR294W	1.54172	1.11142	0.73692	1.13203	0.716378	0.955083
YBR295W	1.19413	1.32165	1.31169	1.23272	1.23554	1.11575
YBR296C	1.67239	1.46521	0.617153	0.558002	0.565584	0.616904
YBR297W	1.6742	1.66523	0.652164	0.542973	0.621468	0.732556
YBR298C	1.26576	1.16325	1.37606	1.25414	1.09859	0.975137
YBR299W	0.217336	0.230106	0.0604418	0.0767968	0.0952923	0.0841448
YBR301W	0.173343	0.207449	0.0624361	0.0647963	0.0853034	0.114039
YBR302C	0	0	0	0	0	0
YCL001W	1.23845	1.28698	0.78909	0.786935	1.09343	1.17309
YCL004W	1.28665	1.16363	1.301	1.2767	1.17778	1.18963
YCL005W	1.43128	1.45882	1.28492	1.15312	1.23875	1.31066
YCL005W-A	1.4523	1.54486	0.784407	0.611875	1.11146	1.18694
YCL008C	1.18537	1.38005	1.30048	1.12737	1.14944	1.19648
YCL009C	1.37486	1.42368	1.3719	1.40184	1.34116	1.41237
YCL010C	1.24352	1.36151	1.4132	1.25158	1.43969	1.49541
YCL011C	1.09256	1.18077	1.67845	1.84001	1.71797	1.79241
YCL012C	1.53407	1.73536	0.556242	0.607561	0.952944	0.860282
YCL014W	1.06312	1.14821	1.65677	1.57824	1.4167	1.32676
YCL016C	1.28711	1.34868	1.40416	1.32135	1.16613	1.19687
YCL017C	1.1676	1.16382	1.69772	1.758	1.53284	1.51406
YCL018W	0.00506706	0.00645084	0.00107316	0	0.969165	0.313887
YCL024W	1.46455	1.7338	1.46557	0.832832	1.07737	0.989049
YCL025C	1.68948	1.90646	0.899536	0.710047	1.26038	0.995493
YCL026C-A	2.16576	2.21319	0.635643	0.622224	0.72055	0.796196
YCL026C-B	2.05811	1.97348	0.708233	0.533175	0.817711	0.734892
YCL027W	1.91783	1.57825	0.683657	0.773161	0.715961	1.03774
YCL028W	1.31478	1.30434	1.43314	1.44496	1.18665	1.20172
YCL029C	1.31823	1.46939	1.27861	1.35978	1.07017	1.20328
YCL030C	1.3757	1.36453	1.43845	1.35068	1.59094	1.45218
YCL031C	1.04721	1.04107	1.65614	1.70529	1.77189	1.91422
YCL032W	1.34334	1.28436	1.1539	1.14384	1.12033	1.13272
YCL033C	1.69056	1.77733	0.868226	0.732252	0.951216	0.852265
YCL034W	1.18296	1.15076	1.64857	1.69237	1.52122	1.38749
YCL035C	1.65744	1.63754	0.820911	0.807608	1.0059	1.10912
YCL036W	1.23764	1.45716	1.53223	1.08234	1.44742	1.32624
YCL037C	1.20239	1.21554	1.70247	1.69622	1.75116	1.92951
YCL038C	1.32614	1.77652	0.994165	0.681359	1.00665	0.849927
YCL039W	1.15261	1.32053	1.52246	1.15336	1.38737	1.09307
YCL040W	1.33748	1.75883	1.03851	0.649772	1.13007	0.753018
YCL043C	1.29147	1.27345	1.55504	1.56616	1.69154	1.76828
YCL044C	1.17503	1.07776	1.49339	1.52735	1.41599	1.4368
YCL045C	1.12693	1.09799	1.56288	1.6808	1.38483	1.37346
YCL047C	1.36075	1.52123	1.10376	0.871488	0.993866	0.999842
YCL048W	1.79801	1.4315	0.584224	0.523965	0.710575	0.625178
YCL050C	1.11182	1.11216	1.45122	1.45192	1.40192	1.5036
YCL051W	1.11196	1.11576	1.71272	1.7449	1.46081	1.5029
YCL052C	1.14399	1.13482	1.5481	1.43146	1.29001	1.18913
YCL054W	1.05142	1.09949	1.58782	1.45832	1.63544	1.6149
YCL055W	1.45905	1.47847	1.03038	0.845228	0.989576	1.12792
YCL056C	1.38013	1.41813	0.785508	0.717961	0.856813	1.028
YCL057C-A	1.63603	1.57868	0.80793	0.625831	1.12532	1.17213
YCL057W	1.08129	1.18736	1.55966	1.41349	1.47302	1.28037
YCL058C	1.52437	1.47548	0.742001	0.661832	0.990562	1.09509
YCL058W-A	1.59803	1.54722	0.771198	0.638309	1.02136	1.13837
YCL059C	1.11614	1.17411	1.40202	1.3422	1.45832	1.45008
YCL061C	1.10091	1.21337	1.394	1.20336	1.26507	1.21138
YCL063W	1.12261	1.22817	1.28366	1.12527	1.3341	1.3004
YCL064C	1.47985	1.88804	1.16457	0.683745	1.57006	1.5965
YCL069W	0.0677141	0.0576925	0.0335039	0.010848	0.036341	0.0415728
YCL073C	0.115625	0.096961	0.0409688	0.0359289	0.0769544	0.106847
YCR002C	1.02668	1.08349	1.50571	1.6155	1.54238	1.52263
YCR003W	1.18632	1.19752	1.19962	1.08598	1.26479	1.36011
YCR004C	1.50656	1.50196	0.988809	0.932547	1.07003	1.06356
YCR005C	1.43707	1.38629	1.11126	1.03409	1.1934	1.1443
YCR008W	0.88126	0.894	1.42196	1.57342	1.27275	1.41917
YCR009C	1.14905	1.17871	1.43344	1.45966	1.47142	1.48319
YCR010C	1.87697	2.01768	0.854198	0.649268	0.836646	0.815811
YCR011C	1.21138	1.19966	1.21842	1.12047	1.18024	1.13084
YCR012W	1.69579	1.909	0.933868	0.676143	1.50559	1.63418
YCR014C	1.24321	1.23473	1.08336	1.35798	1.03803	1.04674
YCR015C	1.31718	1.28759	0.842174	0.818905	0.958735	1.08979
YCR017C	1.36284	1.34847	1.24954	1.003	1.1698	1.18147
YCR018C	0.547281	0.642306	0.400024	0.281156	0.464591	0.455362
YCR019W	1.63218	1.39664	0.857262	0.839885	0.896882	1.07102
YCR020C	1.44869	1.66846	0.904633	0.605762	0.867947	0.773742
YCR020C-A	1.2423	1.33842	1.17203	0.782399	1.07287	1.01016
YCR020W-B	1.00685	1.05585	1.33737	1.21094	1.28945	1.30413
YCR021C	1.98591	1.85346	0.636204	0.588386	0.775967	0.949784
YCR023C	1.12303	1.1059	1.41981	1.36917	1.24256	1.38656
YCR024C	1.12833	1.35405	1.19825	0.889433	1.0698	0.902967
YCR024C-A	1.51705	1.80617	1.05708	0.671845	1.9106	1.94448
YCR026C	1.14511	1.18962	1.43418	1.45014	1.25963	1.37423
YCR027C	1.18807	1.10354	1.48223	1.51496	1.19991	1.38021
YCR028C	1.09197	1.181	1.31969	1.41105	1.34249	1.33912
YCR028C-A	1.29849	1.28731	0.877962	0.783732	1.10137	1.15195
YCR030C	1.18856	1.0734	1.55059	1.44854	1.4932	1.32932
YCR031C	1.09373	1.17352	1.00687	0.733451	1.62155	1.63199
YCR032W	1.07821	0.990394	1.23628	1.21969	1.13982	1.04081
YCR033W	1.08652	0.976837	1.84357	1.9188	1.84903	1.90894
YCR034W	1.13264	1.01858	1.25989	1.26872	1.3429	1.53584
YCR035C	0.919231	0.981242	1.46859	1.45035	1.36213	1.47222
YCR036W	1.13491	1.25396	1.17914	1.05545	1.23565	1.12672
YCR037C	1.22543	1.22611	0.920826	0.820313	1.35058	1.11792
YCR038C	0.0728461	0.0491649	0.0330837	0.0231881	0.046085	0.0598399
YCR039C	0	0	0	0	0	0
YCR040W	0	0	0	0	0	0
YCR041W	0.821406	0.733307	0.425767	0.484985	0.559175	0.586553
YCR042C	1.08699	1.05637	1.41236	1.18541	1.21185	1.28529
YCR044C	1.15479	1.08923	1.2655	1.1388	1.18112	1.16988
YCR045C	1.74591	1.54283	0.913136	0.900824	0.957994	0.930533
YCR046C	1.80078	1.78349	0.788451	0.69094	1.06795	1.08513
YCR047C	1.20121	1.23758	1.51057	1.39292	1.41188	1.4399
YCR048W	1.44884	1.49768	1.41795	1.20421	1.15315	1.10144
YCR052W	1.24276	1.24541	1.37531	1.43531	1.29063	1.40425
YCR053W	1.13552	1.12839	1.59791	1.63972	1.80078	1.86962
YCR054C	1.0384	1.10835	1.40721	1.30092	1.19902	1.26994
YCR057C	1.09863	1.02994	1.76242	1.86031	1.82158	1.89013
YCR059C	1.82599	1.83713	0.855042	0.913634	1.13276	1.09232
YCR060W	1.79545	1.78968	0.564175	0.414838	0.833737	0.854507
YCR063W	1.50002	1.38836	0.483172	0.394856	0.709396	0.856226
YCR065W	1.01543	1.14976	1.47163	1.37974	1.52072	1.56373
YCR066W	1.09111	1.19727	1.43656	1.31299	1.20409	1.23378
YCR067C	1.1039	1.11667	1.74866	1.73634	1.63884	1.64003
YCR068W	1.25836	1.37971	1.48517	1.30214	1.18867	1.02603
YCR069W	1.05206	1.13102	1.55615	1.49196	1.44984	1.35431
YCR071C	1.29287	1.1757	1.03332	0.997648	1.10833	1.25052
YCR072C	1.0733	1.12744	1.58052	1.63547	1.74064	1.6748
YCR073C	1.26723	1.46634	1.56103	1.00115	1.21503	1.1443
YCR073W-A	1.26756	1.40608	1.63985	1.28338	1.34518	1.17096
YCR075C	1.36866	1.48315	1.17629	0.969106	1.15553	1.05322
YCR075W-A	1.47557	1.46875	0.960006	0.777383	0.953253	0.918322
YCR076C	1.45859	1.51359	1.14979	0.956274	1.20572	1.09453
YCR077C	1.14945	1.09517	1.73093	1.76452	1.46076	1.58819
YCR079W	1.24613	1.19112	1.28381	1.17727	1.22294	1.10752
YCR081W	1.22451	1.06532	1.31201	1.22426	1.16028	1.20934
YCR082W	1.33307	1.24029	0.859746	0.820242	1.06708	1.15889
YCR083W	1.4693	1.46788	0.622332	0.490592	0.811011	0.822789
YCR084C	1.10696	1.09928	1.80041	1.93361	1.93543	2.0637
YCR086W	1.4847	1.57247	1.01174	0.713407	1.13701	1.02312
YCR088W	1.16208	1.03163	1.56033	1.44275	1.4651	1.35074
YCR089W	1.04984	1.06693	1.52759	1.38216	1.22061	1.22561
YCR091W	1.40937	1.32084	1.08183	1.05928	0.844048	0.924152
YCR092C	0.914948	0.945892	1.2484	1.32234	1.15976	1.14687
YCR093W	0.790015	0.766534	1.46406	1.4505	1.53489	1.63962
YCR094W	1.04538	0.927315	1.26576	1.13418	1.08328	1.09874
YCR098C	1.39601	1.6569	0.490823	0.413505	0.517902	0.636443
YCR104W	0.588131	0.557334	0.189605	0.19236	0.181256	0.227405
YCR105W	1.31758	1.37387	0.498134	0.846624	0.45851	0.833306
YCR106W	0.240411	0.271046	0.0714257	0.156788	0.116584	0.276939
YCR107W	0.848553	1.19043	0.375011	0.606756	0.391801	0.753941
YDL001W	1.20724	1.24543	1.34134	1.29194	1.21458	1.22896
YDL002C	1.3412	1.22949	1.11836	1.17397	1.15659	1.24208
YDL003W	1.23863	1.62284	1.42009	0.987712	1.40616	1.2012
YDL004W	1.30297	1.4886	1.41341	1.13642	1.46146	1.45187
YDL005C	1.05621	1.11525	1.50371	1.48078	1.42973	1.41182
YDL006W	1.08019	1.00675	1.39382	1.72708	1.29019	1.44406
YDL007W	0.974285	1.04614	1.49732	1.60064	1.65327	1.63681
YDL008W	1.54556	1.62488	0.988569	0.866444	1.11979	1.2934
YDL010W	1.20523	1.44305	1.43527	1.10163	1.26172	1.15587
YDL012C	1.2911	1.43118	1.37674	1.31198	1.50628	1.43678
YDL013W	1.15296	1.23006	1.51943	1.51674	1.31663	1.39849
YDL014W	1.24145	1.15654	1.58142	1.42404	1.6941	1.84849
YDL015C	0.90899	1.00158	1.4535	1.48808	1.48678	1.53545
YDL017W	1.18093	1.35846	1.30314	1.12594	1.16197	1.03416
YDL018C	1.37678	1.59598	1.31437	0.963796	1.14046	1.10211
YDL019C	1.39156	1.38985	1.38513	1.24368	1.13921	1.10872
YDL020C	0.98257	1.11065	1.66262	1.64861	1.77879	1.72222
YDL021W	1.85589	1.90626	0.6402	0.535174	0.681629	0.718615
YDL022W	1.29583	1.58333	1.25935	0.877633	1.31578	0.987324
YDL024C	1.72724	1.85517	0.588023	0.562994	0.669602	0.723956
YDL025C	1.22066	1.26097	1.5305	1.33366	1.3498	1.11789
YDL028C	0.93229	0.917594	1.79513	1.93665	1.68496	1.59824
YDL029W	1.00917	1.01803	1.44943	1.418	1.39987	1.42994
YDL030W	1.11746	1.08277	1.34335	1.29499	1.17748	1.16527
YDL031W	0.970155	0.992001	1.57174	1.67139	1.65395	1.71167
YDL033C	1.06703	1.1432	1.61241	1.45748	1.46673	1.61952
YDL035C	1.19595	1.07623	1.54592	1.77879	1.29433	1.4322
YDL036C	1.12902	1.03088	1.15372	1.13749	1.00145	1.15837
YDL037C	1.59304	1.44092	0.81729	0.940977	0.8032	1.21451
YDL039C	1.62439	1.20022	0.611553	1.12334	0.647644	0.948127
YDL040C	1.11154	1.05363	1.43659	1.46679	1.2157	1.43809
YDL042C	1.33977	1.25023	1.01344	1.12992	1.01881	1.28238
YDL043C	1.0542	1.07572	1.33594	1.31733	1.24519	1.32694
YDL044C	1.08076	1.05323	1.18275	1.27742	1.11803	1.2208
YDL045C	1.06583	1.11102	1.37706	1.20717	1.23987	1.1578
YDL045W-A	1.02583	1.03658	1.0076	0.908401	0.932446	1.0167
YDL046W	1.16615	1.27759	1.49525	1.34529	1.53119	1.50626
YDL047W	1.1071	1.06215	1.57343	1.6137	1.46855	1.61307
YDL048C	1.94963	1.95213	0.682199	0.552782	0.840032	0.900667
YDL049C	1.92668	2.03064	0.548637	0.501931	0.754807	0.775947
YDL051W	1.14193	1.13702	1.34369	1.27788	1.51255	1.48966
YDL052C	1.30058	1.31601	1.46981	1.28048	1.39351	1.37103
YDL053C	1.21887	1.13322	1.4168	1.35949	1.39833	1.49468
YDL054C	1.23838	1.36992	1.11955	0.863964	1.13245	0.963618
YDL055C	1.37989	1.68105	1.23056	0.78461	1.85141	1.72835
YDL056W	1.00001	1.0158	1.67933	1.64463	1.53353	1.50457
YDL058W	1.25802	1.33068	1.37106	1.44033	1.23065	1.26806
YDL059C	1.64676	1.72452	0.76829	0.792189	0.8921	0.939716
YDL060W	0.939363	1.00325	1.52774	1.49661	1.60761	1.59382
YDL061C	0.979037	1.02897	0.783513	0.738419	1.13995	1.19043
YDL063C	0.903353	1.13851	1.52594	1.50433	1.66667	1.68322
YDL064W	1.19102	1.29548	1.28509	1.19436	1.25896	1.18429
YDL065C	1.01535	1.08855	1.51484	1.53742	1.34579	1.37274
YDL066W	1.2154	1.37427	1.20717	1.22829	1.10527	1.1012
YDL067C	1.32254	1.52356	0.858205	0.739208	0.940885	1.01149
YDL069C	1.40975	1.53479	0.922609	0.912995	0.95457	0.902117
YDL070W	1.11587	1.32294	1.66621	1.61447	2.05656	2.02744
YDL072C	1.3669	1.51723	1.3437	1.22201	1.49759	1.4706
YDL073W	0.894442	0.984187	1.56517	1.62796	1.38963	1.40545
YDL074C	1.01973	1.06583	1.75673	1.88008	1.73399	1.80995
YDL075W	1.05907	1.3142	1.15845	0.979292	1.73101	1.84532
YDL076C	0.869628	1.01025	1.23405	1.21965	1.11148	1.05313
YDL077C	1.04572	1.09714	1.20808	1.16544	1.09856	1.03884
YDL078C	1.26225	1.31692	1.10381	0.924569	1.10851	1.0635
YDL079C	1.66051	1.74473	0.712016	0.440976	0.599546	0.634096
YDL080C	1.32224	1.29703	1.14585	1.10515	1.1406	1.08352
YDL081C	1.43098	1.41964	0.888165	0.680884	1.33293	1.4588
YDL082W	1.12793	1.20598	1.28797	0.998641	1.69888	1.85961
YDL083C	1.03962	1.08327	1.13369	1.03932	1.69913	1.94965
YDL084W	1.0771	1.03143	1.74617	1.79339	1.91497	1.883
YDL085W	1.95276	1.81736	0.665883	0.593608	0.754234	0.743876
YDL087C	1.21026	1.36647	1.48213	1.30856	1.38125	1.25115
YDL088C	0.94122	0.981118	1.58488	1.52649	1.54207	1.6106
YDL089W	1.12023	1.1917	1.00702	0.903968	0.914391	0.811151
YDL090C	1.33576	1.4244	1.11778	0.942275	1.03205	1.01239
YDL091C	1.0662	1.1319	1.2596	1.17507	1.06885	0.967509
YDL092W	1.18212	1.18549	1.16328	1.12826	1.38956	1.49161
YDL093W	1.35035	1.4982	1.06794	0.791493	1.05578	1.03606
YDL095W	1.17183	1.14237	1.53065	1.47278	1.54609	1.48172
YDL097C	0.93003	0.997577	1.74353	1.80087	1.83154	1.82182
YDL098C	1.275	1.29732	0.923566	0.800371	0.890512	0.896333
YDL099W	0.906756	0.881848	1.44479	1.52112	1.29509	1.41542
YDL100C	1.17057	1.12392	1.45402	1.46722	1.40031	1.33101
YDL101C	1.07375	1.27971	1.33391	0.86537	1.2756	0.960178
YDL102W	1.03895	0.974336	1.44237	1.41262	1.22664	1.25607
YDL103C	1.10523	1.06696	1.18274	1.14738	1.21083	1.12325
YDL104C	1.25751	1.27555	1.03476	1.02438	0.984131	1.00615
YDL105W	1.14305	1.1629	1.25624	1.06377	1.27003	1.16298
YDL106C	0.867767	0.846084	1.43365	1.57525	1.45856	1.38952
YDL107W	1.23134	1.22091	0.951822	0.757403	0.958058	0.923742
YDL108W	0.919105	0.941606	0.971878	1.08703	0.899736	0.998884
YDL110C	1.1427	1.2787	1.24399	0.917363	1.2841	1.06588
YDL111C	1.16481	1.11205	1.20426	1.30713	1.28254	1.43181
YDL112W	1.03788	0.996595	1.79015	1.74128	1.68797	1.60839
YDL113C	1.04596	1.14964	1.63084	1.52894	1.46396	1.24647
YDL115C	1.14788	1.14183	1.29587	1.39849	1.21276	1.24363
YDL116W	0.929446	0.958382	1.60814	1.69967	1.69058	1.6758
YDL117W	1.05425	1.07916	1.47507	1.46048	1.38432	1.41851
YDL119C	1.83594	1.83694	0.618487	0.545179	0.85072	0.885104
YDL120W	1.25121	1.38205	1.22518	1.0361	1.3294	1.30821
YDL122W	0.870125	0.907507	1.44235	1.63979	1.4403	1.58536
YDL123W	1.33619	1.55949	1.32812	1.08457	1.47289	1.21142
YDL124W	1.28476	1.44281	1.23857	1.08161	1.44699	1.13814
YDL125C	1.35968	1.56979	0.956813	0.737322	1.21716	1.18515
YDL126C	1.05122	1.08943	1.43713	1.5614	1.65251	1.62767
YDL127W	1.33898	1.44994	1.09286	0.757258	1.26958	1.20381
YDL128W	1.38422	1.46489	1.14277	1.10151	1.18535	1.28183
YDL129W	1.1734	1.37652	1.37603	1.06914	1.36996	1.19895
YDL130W	1.22065	1.39419	1.17411	0.93602	1.74533	1.82768
YDL130W-A	1.10877	1.34508	0.712465	0.49635	0.780663	0.625161
YDL131W	0.928727	0.986793	0.616031	0.481592	1.07855	0.981339
YDL132W	0.88415	0.920892	1.73783	1.69626	1.73024	1.47872
YDL133C-A	1.0824	1.0964	0.422262	0.266084	0.786418	0.840641
YDL133W	0.965231	0.984255	1.52006	1.54995	1.41334	1.3487
YDL134C	0.644708	0.561319	1.06631	1.15195	1.15549	1.12305
YDL135C	1.07494	1.09751	0.949367	0.863634	1.14739	0.987514
YDL136W	0.896798	0.935971	1.15893	1.0862	1.50585	1.56642
YDL137W	1.21881	1.16224	1.53908	1.49845	1.65651	1.72945
YDL138W	1.0772	1.35213	1.08293	0.849305	1.06127	0.972523
YDL139C	1.42666	1.53235	1.42163	1.07582	1.18072	1.13768
YDL140C	0.968852	1.04612	1.82508	1.89464	2.17002	2.1381
YDL141W	1.09264	1.05816	1.35969	1.32487	1.34563	1.33527
YDL142C	1.2068	1.21874	1.27156	1.20299	1.31321	1.12949
YDL143W	1.07086	1.08869	1.62949	1.66132	1.76178	1.84813
YDL144C	1.34806	1.40297	1.05334	0.902414	1.10181	1.01934
YDL145C	0.954794	1.03782	1.74839	1.87719	1.75537	1.77316
YDL146W	0.97627	1.02744	1.25271	1.34019	1.18085	1.03308
YDL147W	1.01016	0.993063	1.77285	1.78402	1.87604	1.95185
YDL148C	0.870577	0.922882	1.6243	1.79887	1.70338	1.80751
YDL149W	1.15767	1.39583	1.54601	1.06138	1.31192	0.885009
YDL150W	1.03469	1.02376	1.64924	1.59745	1.51695	1.55659
YDL153C	0.943069	0.978717	1.50498	1.61079	1.64923	1.56991
YDL154W	1.50616	1.34651	0.834795	0.823606	0.745785	0.715647
YDL155W	1.12155	0.988738	1.53504	1.61842	1.57656	1.65375
YDL156W	1.10184	1.02751	1.49279	1.31176	1.26118	1.12379
YDL159W	0.966395	0.964934	1.47201	1.50009	1.37199	1.32272
YDL160C	0.942293	0.890798	1.78135	1.81926	1.98774	1.91256
YDL160C-A	1.10685	1.0208	0.687513	0.70145	0.850865	0.85579
YDL161W	0.953541	1.02097	1.53645	1.46507	1.41938	1.43971
YDL164C	1.11723	1.19643	1.50354	1.16522	1.33597	1.16019
YDL165W	1.24968	1.26333	1.21476	1.18217	1.20448	1.24851
YDL166C	1.24301	1.37541	1.09578	1.03914	1.2485	1.29701
YDL167C	1.02216	1.05803	1.41683	1.54508	1.49272	1.6586
YDL168W	1.21638	1.29109	1.48358	1.26544	1.17131	1.07745
YDL169C	1.19278	1.62338	1.00204	0.454096	0.994694	0.628223
YDL170W	1.0363	1.30472	1.44407	1.20705	1.30762	1.15872
YDL171C	1.14915	1.19888	1.17864	1.25476	1.10403	1.20028
YDL173W	1.21455	1.22762	1.27196	1.07523	1.42086	1.37674
YDL174C	1.4678	1.57343	1.0512	0.913111	1.25279	1.04336
YDL175C	1.07245	1.06582	1.28101	1.36473	1.35788	1.43486
YDL176W	1.03434	1.01276	1.23385	1.43667	1.2029	1.19137
YDL178W	1.2578	1.04424	0.981032	1.03638	0.963453	1.09898
YDL179W	1.52285	1.55663	0.839139	0.678901	0.974397	1.07858
YDL181W	1.37822	1.52531	0.597428	0.498611	0.675452	0.747147
YDL182W	0.824576	0.88508	0.459901	0.361897	1.03591	0.654246
YDL183C	1.17078	1.63171	1.28572	0.764085	1.26323	0.826602
YDL184C	1.33553	1.40546	0.459949	0.339431	1.01049	1.04722
YDL185W	1.05201	1.11459	1.7171	1.79657	1.68972	1.70674
YDL188C	0.690798	0.76451	1.01609	0.938944	0.992542	0.837802
YDL189W	1.10644	1.14665	1.38335	1.48021	1.25103	1.33364
YDL190C	0.961473	0.985632	1.5924	1.68838	1.4559	1.36576
YDL191W	1.17341	1.22787	1.05405	0.88373	1.65953	1.78368
YDL192W	1.11426	1.34611	1.37177	1.28449	1.7267	1.85812
YDL193W	1.0302	1.11298	1.41594	1.25339	1.32087	1.17447
YDL194W	0.98591	1.12269	1.20761	0.966264	1.06989	0.963219
YDL195W	1.04129	1.10436	1.68831	1.81762	1.70056	1.72366
YDL197C	1.14145	1.21197	1.3378	1.34092	1.11463	1.13021
YDL198C	1.33817	1.38348	1.04367	0.954311	1.08877	1.18879
YDL200C	1.3538	1.58286	0.676582	0.590019	0.842138	0.742754
YDL201W	1.18838	1.18789	1.32424	1.28078	1.26151	1.36312
YDL202W	1.12299	1.05593	1.52297	1.4399	1.41875	1.4461
YDL203C	1.05729	0.983573	1.66789	1.57258	1.47056	1.36267
YDL204W	1.42301	1.38097	1.12483	1.01513	0.989079	0.943393
YDL205C	1.17866	1.07986	1.50275	1.49642	1.3743	1.51504
YDL207W	1.02871	1.01799	1.57284	1.73968	1.47818	1.5037
YDL208W	1.07653	1.19447	1.46961	1.24983	1.71526	1.75251
YDL209C	1.08903	1.10878	1.51066	1.48413	1.54218	1.49505
YDL210W	1.78894	1.7136	0.615006	0.616893	0.639395	0.809976
YDL212W	1.09889	1.07834	1.37074	1.26205	1.37069	1.44201
YDL213C	1.16242	1.19416	1.41949	1.1995	1.43352	1.44417
YDL214C	1.60832	1.66863	0.843713	0.539843	0.665923	0.702436
YDL215C	1.16922	1.22418	0.782035	0.572701	0.855753	0.906335
YDL216C	1.04642	1.13819	1.12425	0.974007	1.11077	0.955085
YDL217C	1.1363	1.19242	1.44165	1.52119	1.46161	1.52592
YDL219W	1.38267	1.40782	0.886813	0.802862	0.944689	0.954332
YDL220C	1.25993	1.29716	1.06788	0.939375	1.60371	1.05595
YDL222C	1.72049	1.88941	0.807797	0.642068	1.39976	0.786741
YDL223C	1.62265	1.71747	0.904533	0.801683	1.39899	0.760908
YDL224C	0.972875	0.952712	1.82367	1.91441	2.3166	1.91141
YDL225W	0.930494	1.01254	1.74947	1.72404	2.07735	1.49177
YDL226C	1.0452	0.989074	1.5796	1.63186	2.0943	1.59458
YDL227C	0.0631677	0.0577137	0.0258508	0.0175973	0.895227	0.0322306
YDL229W	0.703251	0.798283	0.751816	0.612633	1.51524	1.26977
YDL230W	1.27195	1.47563	1.29408	0.918819	1.75514	1.00101
YDL231C	1.13581	1.14336	1.74262	1.73282	2.10379	1.56289
YDL232W	1.22847	1.04382	0.86643	0.765766	1.73425	1.16465
YDL234C	1.10959	1.16131	1.39728	1.23314	1.82612	1.15288
YDL235C	0.966887	1.02557	1.2577	1.20827	1.86735	1.3874
YDL236W	1.21662	1.15467	1.23483	1.24006	1.84167	1.36638
YDL237W	1.23364	1.14687	1.18831	1.06396	1.64647	1.08166
YDL238C	1.20896	1.30819	1.18803	1.03115	1.70152	0.885257
YDL239C	1.27709	1.14041	1.23833	1.25057	1.60839	0.841219
YDL240W	0.925043	0.991158	1.50464	1.49752	1.39789	1.51204
YDL243C	0.841931	0.773213	0.53498	0.520972	0.678422	0.647307
YDL244W	0.304286	0.353273	0.0929052	0.0778884	0.142469	0.13885
YDL245C	0	0	0	0	0	0
YDL246C	0	0	0.00233297	0	0	0
YDL247W	0	0	0	0	0	0
YDL248W	0.325209	0.348684	0.146348	0.25795	0.16423	0.296183
YDR001C	0.955602	1.11646	1.51967	1.37263	1.35484	1.10872
YDR002W	1.22045	1.35671	1.4404	1.44671	1.61784	1.67278
YDR003W	1.26494	1.55291	1.09615	0.875645	1.31083	1.11708
YDR004W	1.24299	1.33115	1.02678	0.967477	1.16033	1.11572
YDR005C	1.10253	1.07053	1.54	1.61252	1.36329	1.28858
YDR006C	1.10715	1.24556	1.72224	1.6788	1.56772	1.58137
YDR007W	0.0743495	0.0870115	0.0382614	0.0160237	1.28975	1.31101
YDR009W	1.87223	1.7896	0.774872	0.637069	0.756412	0.766161
YDR011W	1.22705	1.30353	1.738	1.76678	1.49776	1.39434
YDR012W	0.123565	0.110677	0.0691232	0.0761575	0.100871	0.114432
YDR013W	1.16967	1.29733	1.19772	1.08561	1.20351	1.17529
YDR014W	1.26064	1.24243	1.31626	1.24229	1.0107	1.03604
YDR014W-A	1.83316	1.78508	0.739142	0.560724	0.826726	0.715808
YDR016C	1.31056	1.49794	0.820666	0.75589	1.03509	1.00186
YDR017C	1.12198	1.29551	1.19022	1.1811	1.38363	1.29319
YDR019C	1.56451	1.42636	1.02176	1.04537	1.03457	1.24623
YDR021W	0.996313	1.15694	1.55409	1.50459	1.43404	1.42527
YDR022C	1.65668	1.6806	0.73981	0.567093	0.968523	0.925873
YDR023W	0.987129	0.975285	1.47889	1.50056	1.618	1.69878
YDR025W	1.14804	1.13413	1.12803	0.982549	1.8038	1.86592
YDR026C	1.09156	1.09201	1.32472	1.55519	1.28686	1.42703
YDR027C	0.991339	1.07214	1.6536	1.69903	1.65293	1.47488
YDR028C	0.939755	0.986353	1.7535	1.91167	1.71432	1.73443
YDR030C	1.15197	1.43827	1.37421	0.926191	1.09791	0.929134
YDR031W	1.33176	1.70647	0.958445	0.724239	1.01863	0.806296
YDR032C	1.67422	1.96614	1.16659	0.802821	1.23793	0.993465
YDR033W	1.61865	1.88853	1.1719	0.752939	1.91834	1.86175
YDR034C	1.05585	1.06115	1.42316	1.65743	1.23976	1.61015
YDR035W	1.25397	1.26711	1.29745	1.19943	1.38501	1.39767
YDR036C	1.17203	1.16186	1.40667	1.19409	1.41542	1.24863
YDR037W	1.20798	1.2792	1.55238	1.52694	1.62613	1.79144
YDR038C	0	0	0	0	0	0
YDR039C	0	0	0	0	0	0
YDR040C	1.04835	1.10336	0.4131	0.383207	0.3992	0.457664
YDR041W	1.16035	1.15048	1.34761	1.16125	1.39029	1.36771
YDR043C	1.27682	1.50076	1.18124	0.80824	1.05951	0.970481
YDR044W	1.5109	1.78804	1.18561	0.943575	1.21444	1.15716
YDR045C	1.26385	1.45998	1.00942	0.822075	1.06669	1.10262
YDR046C	1.27288	1.36095	1.40127	1.25131	1.3877	1.19147
YDR047W	1.4909	1.48884	1.18473	1.19822	1.33187	1.38515
YDR049W	1.0686	1.26354	1.37735	1.32604	1.15821	1.19793
YDR050C	1.70121	2.00909	0.984556	0.627099	1.70714	1.80824
YDR051C	1.03122	1.16374	1.45993	1.377	1.33541	1.27622
YDR052C	1.12583	1.19237	1.75347	1.89063	1.5879	1.5859
YDR054C	1.19935	1.26496	1.52416	1.53659	1.52339	1.57788
YDR055W	1.92731	1.95825	0.784093	0.540427	0.923144	0.825001
YDR057W	1.14574	1.29999	1.36281	1.24102	1.13125	1.17494
YDR058C	1.46579	1.56398	0.904978	0.819529	0.749264	0.774988
YDR059C	1.49111	1.7612	1.07861	0.680103	1.05659	0.899732
YDR060W	0.988815	1.08038	1.78588	1.8923	1.82449	1.90525
YDR062W	0.880492	0.875189	1.58732	1.70795	1.51181	1.6342
YDR063W	1.24262	1.32162	1.0181	0.874468	1.16596	1.16417
YDR064W	1.05633	1.32775	1.13115	0.780111	1.82696	1.84774
YDR065W	1.11547	1.11444	1.14687	1.0446	0.95354	1.05621
YDR066C	1.48483	1.46551	0.626639	0.646028	0.723549	0.847293
YDR068W	1.02815	1.11845	1.34333	1.41203	1.15199	1.2049
YDR069C	0.920656	1.07046	1.39234	1.20403	1.32948	1.00539
YDR070C	1.50117	1.65189	0.675822	0.610977	0.722014	0.669712
YDR071C	1.11078	1.21078	1.20753	1.1359	1.39087	1.502
YDR072C	1.31165	1.30596	1.23611	1.0096	1.12206	1.17988
YDR073W	1.45168	1.57508	0.897882	0.718779	1.11298	1.17255
YDR074W	1.22639	1.367	1.37913	1.10198	1.40135	1.13686
YDR075W	1.08733	1.033	1.40105	1.30539	1.28254	1.21714
YDR076W	1.10728	1.34878	1.12846	0.677	1.02694	0.869405
YDR077W	1.59676	1.78565	0.750281	0.557935	1.52579	1.33258
YDR078C	1.24577	1.42655	0.49535	0.430921	0.657944	0.632427
YDR079C-A	1.67674	1.6508	0.610196	0.454811	0.717559	0.672356
YDR079W	1.58552	1.54618	0.638942	0.499324	0.841253	0.819367
YDR080W	1.14554	1.03228	0.995619	1.0059	0.853951	1.01436
YDR081C	1.05401	0.903019	1.56843	1.64898	1.47594	1.50787
YDR082W	1.03744	0.993072	1.46476	1.46807	1.26612	1.34126
YDR083W	0.943536	0.947889	1.29757	1.39359	1.23054	1.35068
YDR084C	1.22245	1.16176	0.989395	0.948975	1.06656	1.03947
YDR085C	1.6518	1.71713	0.823057	0.603331	0.844309	0.689728
YDR086C	1.22345	1.39279	0.856852	0.669824	1.0993	1.09862
YDR087C	1.00242	1.02341	1.62568	1.64625	1.71462	1.61696
YDR088C	1.08479	1.02869	1.32321	1.35307	1.08607	1.21318
YDR089W	1.03662	1.13185	1.10002	0.90374	1.10494	1.00533
YDR091C	0.990401	1.13384	1.54471	1.42109	1.6265	1.61022
YDR092W	1.40258	1.57317	1.00827	0.770796	1.15197	1.16999
YDR093W	0.984272	1.06821	1.50132	1.53877	1.32473	1.31592
YDR096W	1.06417	1.27698	1.32282	1.13	1.14631	1.02677
YDR097C	1.14558	1.29964	1.5462	1.09976	1.36727	1.12491
YDR098C	1.13156	1.16477	1.45181	1.33548	1.32774	1.33641
YDR099W	0.925727	0.826892	1.61087	1.70824	1.78444	1.77492
YDR100W	1.38118	1.38103	0.800676	0.759562	0.951912	0.912873
YDR101C	0.978055	0.983827	1.51681	1.52152	1.63773	1.65614
YDR103W	1.14135	1.07266	1.2688	1.39347	1.3179	1.42275
YDR104C	1.14474	1.13776	1.26572	1.18684	1.10128	1.00557
YDR105C	1.31378	1.1658	1.18778	1.07012	1.13305	1.07402
YDR106W	1.44615	1.49413	0.66467	0.517891	0.75872	0.884934
YDR107C	1.13469	1.31676	1.16285	1.04119	0.989606	0.894721
YDR108W	1.07371	0.943786	1.27769	1.13771	1.04604	1.17963
YDR110W	0.93706	1.00134	1.31744	1.26252	1.23755	1.25798
YDR113C	1.12796	1.30938	1.37378	1.17286	1.23379	1.18442
YDR115W	1.29718	1.31769	0.850809	0.599714	0.973184	0.882641
YDR116C	1.10534	1.07628	1.31833	1.39736	1.27365	1.30256
YDR117C	1.00684	1.01438	1.38079	1.33776	1.16335	1.06253
YDR118W	1.07021	1.11895	1.08872	0.987135	1.12756	0.975929
YDR119W-A	1.54598	1.40633	0.626807	0.565145	0.722682	0.73529
YDR120C	0.925318	0.984793	1.49072	1.45233	1.49786	1.51438
YDR121W	1.08048	1.22078	1.47126	1.37972	1.35243	1.40154
YDR122W	1.07737	1.01834	1.70153	1.9079	1.70463	1.47618
YDR123C	1.17076	1.29438	1.2885	1.2631	1.32348	1.2651
YDR125C	1.60575	1.52169	0.651791	0.676789	0.756771	0.814281
YDR126W	1.79655	1.88423	0.460349	0.468685	0.766174	0.866757
YDR127W	1.36252	1.28646	1.00355	1.05808	1.05815	1.16147
YDR128W	1.11537	1.09394	1.38759	1.38466	1.14987	1.19565
YDR129C	1.1111	1.13244	1.43572	1.44249	1.37125	1.36113
YDR130C	0.999625	1.03819	1.37508	1.2937	1.46772	1.37028
YDR131C	1.19983	1.0801	0.929924	1.03607	0.852951	0.946358
YDR132C	1.31705	1.272	0.836205	0.89013	0.858466	0.981545
YDR135C	1.1306	1.20337	1.21661	1.10893	1.13537	1.09731
YDR137W	1.10036	0.950079	1.29277	1.3142	1.07726	1.11729
YDR138W	0.978396	0.961343	1.32939	1.25756	1.20318	1.22078
YDR139C	1.28769	1.23923	0.763141	0.793029	0.868654	1.02247
YDR140W	1.17719	1.07127	0.91951	0.896466	1.13044	1.16931
YDR141C	1.04675	1.08182	1.61067	1.57603	1.44628	1.33347
YDR142C	1.13057	1.0676	1.30193	1.4482	1.23619	1.23256
YDR143C	1.10292	1.03116	1.43601	1.64252	1.32157	1.55136
YDR144C	1.11438	1.17863	1.58273	1.4631	1.42081	1.31967
YDR145W	0.868306	0.952276	1.43521	1.51577	1.46108	1.41722
YDR146C	0.915417	1.11045	1.61098	1.38597	1.50559	1.27733
YDR147W	0.960626	1.04115	1.67187	1.6639	1.42341	1.47443
YDR148C	1.36998	1.39437	1.30016	1.32121	1.17761	1.22419
YDR150W	0.956119	1.03987	1.79145	1.81302	1.69239	1.60445
YDR151C	1.12022	1.12929	1.1507	0.941212	1.12308	1.16721
YDR152W	0.958988	0.956457	1.45463	1.56516	1.597	1.68592
YDR153C	1.1002	1.26274	1.33444	1.15398	1.63798	1.62797
YDR155C	1.36533	1.68811	1.10814	0.799534	1.82129	1.57639
YDR156W	1.4943	1.59962	0.865482	0.687309	1.33659	1.46093
YDR158W	1.38813	1.49137	0.956551	0.919963	1.23939	1.31836
YDR159W	0.993998	0.963778	1.3738	1.38278	1.30414	1.22671
YDR160W	0.955467	1.02308	1.42393	1.46196	1.23576	1.1515
YDR161W	0.9495	0.98959	1.37913	1.36935	1.53365	1.56619
YDR162C	1.09907	1.01764	1.12243	1.29466	1.10078	1.25488
YDR163W	1.34589	1.34992	0.799309	0.946561	1.03438	1.02281
YDR164C	1.1357	0.987528	0.966126	1.01019	1.04502	1.07652
YDR165W	0.962245	0.810121	1.20185	1.21148	1.23358	1.41141
YDR166C	0.877771	0.887544	1.41271	1.53362	1.35525	1.32009
YDR167W	1.2016	1.1644	1.27522	1.14114	1.25986	1.31318
YDR168W	1.05117	0.932612	1.35963	1.41137	1.3178	1.34984
YDR169C	0.976118	1.02561	1.65178	1.76977	1.61748	1.47124
YDR170C	0.9665	1.0043	1.53294	1.72645	1.3827	1.47214
YDR171W	1.26682	1.76181	1.37524	0.779415	1.19828	0.742703
YDR172W	1.09944	1.11397	1.74101	1.84729	1.92727	1.94328
YDR173C	1.26206	1.33923	1.29007	1.02626	1.31611	1.13273
YDR174W	1.31555	1.30938	1.00145	1.06113	1.45423	1.5725
YDR175C	1.07301	1.05526	1.50553	1.5344	1.50677	1.39251
YDR176W	0.9755	0.98469	1.57844	1.69191	1.41081	1.49107
YDR177W	1.13837	1.16429	1.37018	1.306	1.33477	1.3683
YDR178W	1.24883	1.33325	1.24146	0.920039	1.30289	0.997266
YDR179C	1.04863	1.38699	0.937462	0.648974	0.851474	0.805771
YDR179W-A	0.904342	1.03358	1.13945	1.00674	1.08938	0.957354
YDR180W	0.956623	1.19127	1.58161	1.44398	1.57592	1.26438
YDR181C	0.921423	0.927702	1.32814	1.31985	1.21031	1.20654
YDR182W	0.921447	0.943853	1.46234	1.44185	1.43017	1.3247
YDR183W	1.44658	1.29684	0.696027	0.755404	0.746286	0.880332
YDR184C	0.794377	0.918644	1.10216	1.02666	1.19383	1.24691
YDR185C	1.56904	1.53261	0.679354	0.628931	0.860497	1.05216
YDR186C	1.3601	1.56116	1.08217	0.923545	1.37649	1.40761
YDR188W	1.28253	1.27123	1.32624	1.31639	1.34614	1.52415
YDR189W	1.09192	0.976058	1.47606	1.50654	1.28842	1.41242
YDR190C	1.00725	1.03017	1.66415	1.76862	1.83086	1.82301
YDR191W	1.20289	1.19273	1.13307	1.01688	1.01747	0.993306
YDR192C	1.26546	1.16144	1.28678	1.35866	1.18572	1.21776
YDR194C	0.872843	0.852789	1.58777	1.51711	1.67703	1.73772
YDR195W	1.10585	1.28469	1.32861	1.06223	1.11745	0.988702
YDR196C	1.12195	1.10675	1.27111	1.17642	1.15139	1.11362
YDR197W	1.07192	1.11274	1.19901	1.14125	1.12118	1.10912
YDR198C	0.898815	0.889535	1.29516	1.20976	1.14879	1.05542
YDR200C	1.04014	1.14129	1.44313	1.34402	1.22526	1.14186
YDR201W	1.2356	1.26931	1.23889	1.10799	1.06371	1.10149
YDR202C	1.23279	1.24262	1.12221	0.986196	1.0803	0.989936
YDR204W	1.47485	1.49101	1.01887	0.851956	1.06206	0.971453
YDR205W	1.04679	1.06789	1.41096	1.43125	1.3051	1.27253
YDR206W	0.927279	0.871669	1.68946	1.80927	1.64742	1.6909
YDR207C	1.27096	1.57243	1.1087	0.827384	1.24098	0.987592
YDR208W	1.10754	1.03238	1.65864	1.72321	1.70056	1.59666
YDR211W	0.903521	1.06525	1.30054	1.32657	1.21477	1.28145
YDR212W	1.08376	1.13871	1.44563	1.48445	1.49767	1.48609
YDR213W	1.25913	1.25533	1.43468	1.32004	1.15169	1.21748
YDR214W	1.46948	1.52922	1.175	1.25034	1.16286	1.1903
YDR216W	1.13799	1.26739	1.36308	1.26192	1.18906	0.985857
YDR217C	1.05535	1.15969	1.39404	1.43543	1.21035	1.22533
YDR218C	2.00178	1.88109	0.66072	0.568093	0.632596	0.70009
YDR219C	0.764007	0.895534	1.51712	1.72392	1.39297	1.40553
YDR221W	1.06978	1.17079	1.41056	1.54128	1.15656	1.27825
YDR223W	1.61598	1.95253	0.772904	0.56934	0.786644	0.807902
YDR224C	1.7946	1.81338	0.611866	0.463527	1.2891	1.40506
YDR225W	1.84391	1.72173	0.507793	0.436396	1.06178	1.15906
YDR226W	1.46586	1.71049	1.46073	1.38969	1.66167	1.67343
YDR227W	1.04831	1.0523	1.63812	1.8938	1.44229	1.48873
YDR228C	1.04629	1.14617	1.5092	1.58673	1.41739	1.30855
YDR229W	1.05795	1.16596	1.48799	1.43013	1.28435	1.29992
YDR231C	1.64147	1.85419	0.833573	0.713639	1.10306	0.91641
YDR232W	1.26212	1.26813	1.5712	1.73711	1.43824	1.59501
YDR233C	1.39512	1.41607	0.975941	1.03308	1.57549	1.68015
YDR234W	1.3452	1.46357	0.848564	0.857694	1.20366	1.00917
YDR235W	1.14329	1.06433	1.19971	1.32499	1.03318	1.18438
YDR236C	1.38036	1.31336	0.904338	1.1129	1.08644	1.08476
YDR237W	1.13379	1.07801	1.18761	1.38543	1.24398	1.31565
YDR238C	0.999555	1.07123	1.61961	1.71249	1.64195	1.58901
YDR239C	1.16058	1.11446	1.35147	1.298	1.23275	1.29579
YDR240C	1.15938	1.1753	1.27659	1.16756	1.15065	1.24115
YDR242W	1.63803	1.53456	0.776594	0.940716	0.909093	0.978658
YDR243C	1.00581	1.14277	1.41732	1.41276	1.30694	1.20254
YDR244W	1.06162	1.10718	1.60793	1.56988	1.41827	1.24367
YDR245W	0.868133	0.889063	1.4824	1.64002	1.7069	1.64143
YDR246W	1.29311	1.23032	1.22062	1.12373	1.20916	1.14901
YDR247W	1.16931	1.15808	1.19986	1.20978	1.06924	1.04771
YDR251W	1.01901	0.945327	1.57368	1.67529	1.42347	1.3555
YDR252W	1.25976	1.25581	1.15492	1.05803	1.0862	1.11414
YDR253C	1.33113	1.31971	0.688678	0.778514	0.779936	0.838475
YDR254W	0.974177	1.13174	1.0125	0.875338	0.989663	0.897095
YDR255C	1.08069	1.16713	1.2557	1.0187	1.19256	0.902877
YDR256C	1.26801	1.04417	1.04572	1.20268	1.01451	1.04667
YDR257C	0.925041	0.963625	1.42953	1.45109	1.37191	1.38029
YDR258C	1.17466	1.36934	1.25689	0.945656	1.05831	0.946071
YDR259C	1.65052	1.81441	0.916575	0.689027	0.72812	0.738348
YDR260C	1.35492	1.50748	0.444351	0.447564	0.835135	1.0676
YDR261C	1.21122	1.28334	0.931411	0.793171	0.961729	0.920411
YDR263C	1.29194	1.45979	0.968035	0.838791	0.854191	0.754932
YDR264C	0.923718	1.03804	1.38337	1.51744	1.33472	1.28732
YDR265W	1.10894	1.12223	1.33125	1.3032	1.35487	1.19723
YDR266C	0.939152	0.840604	1.66898	1.74804	1.62118	1.67014
YDR267C	1.17409	1.30433	1.39411	1.424	1.32707	1.25472
YDR268W	1.14048	1.40877	1.08061	0.911705	1.04428	0.985123
YDR270W	1.1174	1.21756	1.49191	1.29943	1.447	1.15065
YDR272W	1.20023	1.22094	1.19875	1.33046	1.25744	1.25867
YDR273W	1.63608	1.63058	0.784315	0.660883	0.791167	0.716667
YDR275W	1.26827	1.3592	1.15496	1.14755	1.24415	1.30631
YDR276C	1.32234	1.39884	0.552463	0.512916	1.08603	1.1734
YDR277C	1.49886	1.80931	1.30631	1.03847	1.14164	0.971322
YDR279W	1.08129	1.1788	1.25071	1.1486	1.13053	1.02889
YDR280W	1.01697	1.07062	1.74372	1.86645	1.84126	1.91021
YDR281C	1.66874	1.56649	0.657312	0.609884	0.723968	0.851577
YDR282C	1.42936	1.40998	0.949788	0.972037	0.958974	0.986926
YDR283C	0.876411	1.05278	1.43724	1.51082	1.18608	1.31761
YDR284C	1.24792	1.34523	1.36136	1.18997	1.20164	1.19634
YDR285W	0.842355	1.69113	1.5397	0.635202	1.4376	0.713843
YDR287W	1.27723	1.41298	0.90731	0.889396	0.999474	0.912084
YDR288W	1.17653	1.15547	1.15689	1.06294	1.08435	1.22261
YDR289C	1.04358	0.981621	1.39712	1.53675	1.21495	1.25461
YDR291W	1.03878	1.02501	1.35201	1.25076	1.2094	1.13459
YDR292C	0.94203	0.972568	1.57768	1.71808	1.46439	1.57578
YDR293C	1.12227	1.09136	1.74365	1.84294	1.54231	1.60175
YDR294C	1.00083	1.06221	1.51803	1.52723	1.32115	1.26647
YDR295C	1.26369	1.27333	1.36337	1.47768	1.14996	1.12618
YDR296W	1.28288	1.44784	1.44433	1.31725	1.39513	1.43493
YDR297W	1.39117	1.72479	1.38848	1.2288	1.40734	1.35465
YDR298C	1.08487	1.10657	1.58085	1.72507	1.6478	1.68479
YDR299W	0.869942	0.973884	1.7056	1.71419	1.82339	1.81771
YDR300C	1.07508	1.15817	1.55691	1.65019	1.56536	1.64243
YDR301W	1.08518	1.10669	1.60706	1.7341	1.41319	1.36499
YDR302W	1.06446	1.13036	1.09289	1.09378	1.10395	1.1827
YDR303C	1.15821	1.08487	1.70827	1.88801	1.57718	1.64708
YDR304C	1.25095	1.21071	1.17425	1.24685	1.19606	1.30941
YDR305C	1.51559	1.64337	0.852163	0.666188	0.938045	0.928466
YDR306C	1.05649	1.05693	1.40776	1.2705	1.23948	1.18985
YDR308C	1.33937	1.22329	0.89314	1.09465	1.08401	1.19939
YDR309C	1.16663	1.22135	1.48953	1.26938	1.42142	1.45071
YDR310C	1.02257	1.02138	1.45469	1.57155	1.343	1.48913
YDR311W	1.06044	1.14523	1.42841	1.40513	1.35506	1.51213
YDR312W	0.734558	0.764113	1.05141	1.08067	1.34291	1.36712
YDR313C	1.00388	0.955374	1.40405	1.48721	1.31288	1.27894
YDR314C	0.942331	0.886041	1.23265	1.39613	1.06063	1.07311
YDR315C	1.15527	1.36765	1.00519	0.78599	0.844921	0.782978
YDR316W	0.921077	0.924462	1.20661	1.23489	1.0853	1.13064
YDR317W	1.47439	1.43856	0.735578	0.591632	0.672977	0.712319
YDR318W	1.03084	1.21427	1.02353	0.946724	1.01208	1.03127
YDR320C	1.25687	1.21514	1.1962	1.32541	1.0104	1.11255
YDR320C-A	1.49136	1.35284	0.773625	0.751099	0.952147	0.965012
YDR321W	1.18308	1.23068	1.37087	1.34749	1.36415	1.34734
YDR322C-A	1.26114	1.2603	0.871645	0.800718	0.986179	0.97863
YDR322W	1.12483	1.05673	1.29586	1.38198	1.22723	1.27921
YDR323C	1.10599	1.14877	1.37013	1.33567	1.11058	1.01725
YDR324C	1.05111	1.19346	1.27157	1.23116	1.45317	1.40769
YDR325W	1.04929	1.22087	1.45996	1.36926	1.26442	1.21058
YDR326C	0.772115	0.825187	1.45343	1.64155	1.39116	1.29613
YDR328C	1.16263	1.16998	1.4747	1.55613	1.4233	1.37333
YDR329C	0.967903	1.05464	1.57951	1.66954	1.46935	1.29753
YDR330W	1.16406	1.216	1.63253	1.56203	1.38682	1.07158
YDR331W	0.981324	1.08353	1.33373	1.39133	1.34335	1.46286
YDR332W	0.92672	1.03668	0.986607	0.961357	0.828649	0.770587
YDR333C	0.930899	0.91438	1.62461	1.78366	1.63011	1.67804
YDR334W	1.01295	1.0739	1.48857	1.60871	1.34761	1.38463
YDR335W	0.915458	0.972682	1.65749	1.70329	1.77688	1.54203
YDR337W	1.16423	1.23001	1.39678	1.30825	1.35382	1.29699
YDR339C	1.2463	1.20138	1.44095	1.30498	1.53139	1.642
YDR341C	1.1803	1.24623	1.46613	1.54982	1.39047	1.54134
YDR342C	0.0261116	0.018958	0.0112459	0.00740505	0.00480505	0.00505828
YDR343C	0.0183757	0.0282452	0.00905231	0.00724574	0.00756545	0.0102302
YDR345C	1.10227	1.28987	1.02837	0.808518	1.2262	1.31077
YDR346C	1.14395	1.20182	1.4739	1.60682	1.40386	1.58236
YDR347W	1.13489	1.32608	1.65528	1.73221	1.51387	1.46398
YDR348C	1.07249	1.05333	1.69461	1.89716	1.61425	1.68031
YDR349C	1.07329	1.11848	1.49032	1.59169	1.42522	1.42071
YDR350C	1.06636	1.13085	1.57677	1.50581	1.44629	1.3376
YDR351W	1.06474	1.06247	1.89543	2.07261	1.80565	1.7355
YDR352W	1.25757	1.29134	1.24343	1.38834	1.26527	1.36355
YDR353W	1.33209	1.37674	0.659408	1.18583	1.02522	1.38838
YDR354W	1.33386	1.39876	1.30514	1.44617	1.25232	1.24394
YDR356W	0.901196	1.06301	1.71924	1.79319	1.59365	1.50906
YDR357C	1.54636	1.59628	0.617777	0.511259	0.722563	0.742684
YDR358W	0.967729	1.40087	1.57318	1.16171	1.45314	1.00233
YDR359C	1.04629	1.13699	1.33323	1.48047	1.25428	1.67984
YDR361C	0.971201	1.17274	1.31877	1.2426	1.38951	1.44689
YDR362C	1.13787	1.1254	1.37605	1.39053	1.17117	1.22384
YDR363W	1.09145	1.02269	1.2869	1.41275	1.16027	1.28523
YDR363W-A	1.0753	1.13678	0.777841	0.677716	1.05383	1.06393
YDR364C	1.04502	1.05049	1.20628	1.2205	1.15209	1.29964
YDR365C	1.0516	1.1386	1.61824	1.65101	1.81533	1.75364
YDR367W	1.57227	1.57617	0.856902	0.699429	1.01008	1.03593
YDR368W	1.29838	1.35061	1.23208	1.03766	1.24046	1.01625
YDR369C	0.978683	1.02966	1.06899	0.905186	0.988117	0.822274
YDR370C	1.06875	1.08824	1.32534	1.29212	1.32922	1.3363
YDR372C	0.94113	0.953465	1.62889	1.73246	1.42568	1.3893
YDR373W	1.02248	1.06204	1.39438	1.31866	1.44426	1.36943
YDR374C	1.54595	1.57667	0.645319	0.410738	0.612162	0.571382
YDR374W-A	1.38498	1.38138	0.810566	0.666073	0.922881	0.871664
YDR375C	1.08653	1.03411	1.44317	1.30703	1.30813	1.21971
YDR376W	1.35321	1.35441	1.13113	0.987545	1.05384	0.997026
YDR377W	1.04151	1.14334	1.09871	1.01274	1.1087	1.33003
YDR378C	1.0042	1.17017	0.742973	0.638643	0.897287	0.952301
YDR379C-A	1.64662	1.61057	0.569194	0.644627	0.850515	0.68495
YDR379W	0.979587	0.985795	1.3207	1.28063	1.32377	1.21083
YDR380W	1.29624	1.43523	1.23601	0.95359	1.41837	1.10197
YDR381C-A	1.81534	1.91278	0.519784	0.387308	0.859369	0.866228
YDR381W	1.42849	1.70968	1.47144	0.946893	2.16699	2.06882
YDR382W	1.43279	1.5564	0.668856	0.542329	1.20919	1.35942
YDR383C	1.48334	1.60475	0.904674	0.786419	1.01013	1.09975
YDR384C	1.37188	1.60225	0.94889	0.817075	1.1652	1.19537
YDR385W	0.132567	0.142385	0.0526347	0.0478516	0.104713	0.0999058
YDR386W	1.17569	1.38185	1.07896	0.948361	1.07801	0.916634
YDR388W	0.992567	1.03942	1.44351	1.50821	1.54349	1.35808
YDR389W	0.965442	0.919769	1.68912	1.72927	1.7219	1.57912
YDR390C	1.06376	0.961949	1.45922	1.36879	1.37396	1.31845
YDR392W	1.18395	1.26076	1.32539	1.25683	1.18801	1.09886
YDR393W	0.936212	0.870198	1.21496	1.14072	1.09293	1.08714
YDR394W	0.909575	0.935775	1.53817	1.68237	1.61537	1.68622
YDR395W	0.973335	0.932529	1.52505	1.51544	1.61479	1.59003
YDR397C	1.33764	1.27547	0.780034	0.722586	1.05927	1.14159
YDR398W	1.1183	1.15888	1.34361	1.30625	1.49846	1.53376
YDR399W	1.34177	1.57449	1.03494	0.736796	1.61803	1.70787
YDR400W	1.604	1.66053	0.920922	0.810325	0.989264	0.935347
YDR402C	1.70829	1.64384	0.54422	0.529966	0.629145	0.595863
YDR403W	1.78722	1.73557	0.53664	0.495024	0.603379	0.612046
YDR404C	1.09576	1.02171	1.53733	1.53472	1.47363	1.60097
YDR405W	1.06241	1.09802	1.76444	1.77449	1.65271	1.59948
YDR406W	1.7809	1.73292	0.551423	0.592287	0.675542	0.712129
YDR407C	1.10255	1.03809	1.49247	1.48059	1.40504	1.32043
YDR408C	1.3529	1.48675	1.33127	1.18054	1.54814	1.5471
YDR409W	1.15096	1.11743	1.42767	1.35548	1.24589	1.18391
YDR410C	1.36056	1.46023	1.05925	0.885285	1.08424	1.26705
YDR411C	1.15897	1.22555	1.48394	1.35412	1.27155	1.27504
YDR412W	1.07001	1.21778	1.52397	1.50515	1.58549	1.57404
YDR414C	1.08369	1.10037	1.2049	1.10225	1.09235	1.12987
YDR416W	0.989243	0.997712	1.20844	1.2926	1.14101	1.2448
YDR418W	1.1805	1.26936	0.942352	0.708788	1.63484	1.78888
YDR419W	1.50465	1.52352	0.864418	0.849197	0.977938	0.999199
YDR420W	1.01059	0.976837	1.63357	1.86252	1.66792	1.73642
YDR421W	1.27776	1.32672	1.30747	1.11078	1.1484	1.0769
YDR422C	1.09139	1.10875	1.582	1.65331	1.57239	1.46574
YDR423C	1.14862	1.12996	1.31736	1.25745	1.19471	1.27137
YDR424C	1.55329	1.57611	0.628042	0.516011	0.790772	0.94316
YDR425W	1.16741	1.26419	1.32283	1.24715	1.2109	1.08643
YDR427W	0.876224	0.868311	1.45217	1.55701	1.59228	1.60951
YDR428C	1.30834	1.2923	0.959855	0.992568	0.983227	1.00789
YDR429C	0.903053	0.929648	1.46801	1.52358	1.6246	1.71416
YDR430C	0.864061	0.907659	1.34128	1.19953	1.11217	1.11299
YDR432W	1.1111	1.23101	1.73497	1.5569	2.03931	2.0287
YDR434W	1.0006	0.974151	1.3135	1.35934	1.18813	1.19017
YDR435C	1.33968	1.50811	0.997367	0.8486	1.06526	0.881895
YDR436W	1.4997	1.37106	0.954818	0.989504	0.961342	1.01195
YDR437W	1.32259	1.29622	0.967742	0.920089	1.05048	1.18022
YDR438W	1.22053	1.14262	1.28976	1.43345	1.20531	1.21525
YDR439W	1.18879	1.09768	1.11489	1.21496	0.961435	1.16084
YDR440W	1.08577	1.19782	1.4465	1.31491	1.22449	1.19489
YDR441C	1.51977	1.54615	0.814536	0.810841	0.972388	1.1205
YDR443C	0.985031	1.12628	1.30375	1.22211	1.04236	0.934276
YDR446W	1.02248	1.31743	0.659834	0.412867	0.727698	0.523867
YDR447C	1.1535	1.24975	1.24831	1.1114	1.83109	1.87756
YDR448W	1.03459	1.07591	1.57255	1.72425	1.47676	1.47025
YDR449C	0.8769	0.968059	1.43508	1.37602	1.64533	1.65717
YDR450W	1.06051	1.04534	1.15823	1.07659	1.55474	1.83025
YDR451C	1.23764	1.50546	1.43328	1.11132	1.61097	1.28954
YDR452W	0.970661	1.07838	1.61406	1.59124	1.44753	1.28547
YDR453C	1.53606	1.48793	0.586512	0.571605	0.691388	0.738938
YDR454C	1.50087	1.41972	1.00257	0.8773	1.1177	1.382
YDR456W	1.05387	1.03184	1.39587	1.3157	1.2973	1.21069
YDR457W	0.944666	0.908086	1.60142	1.7209	1.67874	1.59927
YDR458C	1.15195	1.04204	1.34936	1.40551	1.14924	1.2438
YDR459C	1.24665	1.40536	1.12649	1.12218	1.08457	1.09023
YDR460W	1.12445	1.12689	1.38536	1.29649	1.22453	1.19552
YDR461W	1.718	1.47585	0.542168	0.375088	0.826378	0.690157
YDR462W	1.19546	1.28916	1.36807	1.25072	1.4026	1.45917
YDR463W	0.978796	1.01701	1.61203	1.67668	1.6618	1.60378
YDR464W	0.963178	0.954102	1.68965	1.83929	1.55361	1.58736
YDR465C	1.14507	1.12698	1.55829	1.3627	1.48786	1.50581
YDR466W	0.91777	0.942393	1.5864	1.58043	1.47751	1.40232
YDR468C	1.11411	1.15485	1.20511	1.2701	1.22712	1.27257
YDR469W	1.11692	1.12005	1.10573	1.11863	1.19446	1.17094
YDR470C	0.958394	1.07282	1.47421	1.32653	1.33921	1.19548
YDR471W	1.12768	1.18351	0.895673	0.70867	1.49487	1.63692
YDR472W	1.40746	1.45172	1.01931	1.02676	1.23271	1.34803
YDR473C	1.13471	1.12272	1.1264	1.1454	1.01265	1.03024
YDR475C	1.51637	1.58996	0.966953	0.797485	1.06296	1.02747
YDR477W	0.90689	1.00665	1.61907	1.76328	1.66041	1.56762
YDR478W	1.14764	1.17751	1.11467	1.04334	1.10398	1.17959
YDR479C	1.23171	1.20821	1.13947	1.10206	1.21064	1.13838
YDR480W	1.17239	1.19417	1.12398	0.867576	1.1249	1.13714
YDR481C	1.37595	1.46864	1.02269	0.904138	1.1351	1.01467
YDR482C	0.897682	1.11916	0.380362	0.397698	0.72185	0.808802
YDR483W	1.42439	1.39816	0.940241	1.06367	1.45306	1.49888
YDR484W	0.863911	0.877105	1.08901	1.07271	1.0408	0.987732
YDR485C	0.924621	0.84329	1.4235	1.47477	1.22885	1.2659
YDR486C	1.14284	1.16982	1.30696	1.23341	1.19755	1.13056
YDR487C	1.20854	1.17721	1.31087	1.23624	1.4014	1.43135
YDR488C	1.29889	1.50996	1.21088	0.860013	1.22867	1.05222
YDR489W	1.12131	1.18199	1.28952	1.12128	1.20775	1.13026
YDR490C	1.29985	1.45032	1.25467	0.913557	1.11286	0.871609
YDR492W	1.24856	1.52439	1.33448	1.04991	1.38398	1.40471
YDR493W	1.66424	1.63081	0.780214	0.691949	0.905089	0.926583
YDR494W	0.94274	1.00944	1.28826	1.32105	1.31984	1.30578
YDR495C	0.998602	1.0871	1.36341	1.40685	1.11909	1.12093
YDR496C	0.936855	0.982291	1.60527	1.59502	1.71412	1.75347
YDR497C	1.1815	1.22223	1.50634	1.41841	1.64466	1.46266
YDR498C	1.08738	1.11309	1.47965	1.53277	1.41511	1.43547
YDR499W	1.0678	1.13127	1.30769	1.24019	1.23904	1.14431
YDR500C	0.995805	1.09614	1.11895	1.03066	1.68792	1.79281
YDR501W	1.38022	1.49502	1.10845	0.742131	0.976329	0.935126
YDR502C	1.45057	1.73919	1.12785	0.837675	1.12222	0.925072
YDR503C	1.26666	1.43838	1.32459	1.07878	1.28519	1.05019
YDR504C	1.10871	1.08587	0.714399	0.731558	0.644595	0.681002
YDR505C	1.09018	1.09078	1.48402	1.27794	1.35087	1.24429
YDR506C	1.3819	1.71275	1.03876	0.722301	0.96824	0.835994
YDR507C	1.08061	1.42014	1.5913	1.07711	1.43898	1.17091
YDR508C	1.1161	1.18275	1.31406	1.03583	1.42865	1.48341
YDR510W	1.34889	1.41802	1.05013	0.784447	1.23568	1.26147
YDR511W	1.67709	1.78349	0.693817	0.573838	0.971424	0.988401
YDR512C	1.50385	1.51265	0.576695	0.546034	0.730511	0.733197
YDR513W	1.51526	1.33873	0.821488	0.684185	0.995705	0.959146
YDR514C	0.995887	0.937445	1.38892	1.29516	1.36279	1.27582
YDR515W	0.972189	0.951724	1.5128	1.6193	1.32791	1.26604
YDR516C	2.00158	2.06267	0.589155	0.413803	0.793566	0.767718
YDR517W	1.49602	1.53575	1.07915	0.923776	1.13451	1.15385
YDR518W	1.29199	1.39206	1.22615	0.8766	0.930119	0.889539
YDR519W	1.33433	1.24452	0.979883	0.986253	1.06831	1.08312
YDR522C	1.49155	1.46286	0.547128	0.550329	0.514045	0.621314
YDR523C	1.93379	1.72539	0.476109	0.454694	0.651263	0.642308
YDR524C	1.23961	1.32898	1.08878	0.981814	1.25233	1.40887
YDR525W-A	1.10738	1.03624	0.316711	0.280712	0.551154	0.573621
YDR527W	1.38747	1.52594	0.896672	0.680257	1.10773	1.19447
YDR528W	0.964446	1.06933	1.33368	1.17487	1.31002	1.28656
YDR529C	1.30728	1.30783	1.03392	0.758316	1.23266	1.19576
YDR530C	1.45495	1.39819	1.011	1.00643	0.979392	1.12003
YDR531W	1.25194	1.13698	1.12695	1.12548	1.1069	1.19439
YDR532C	1.20048	1.10791	1.05538	1.19812	0.964699	1.19325
YDR533C	1.82084	1.80673	0.615363	0.498159	0.69772	0.858872
YDR534C	1.33729	1.23321	0.502317	0.674034	0.569305	0.636236
YDR536W	1.76526	1.55188	0.645553	0.809513	0.673213	0.768936
YDR538W	1.44211	1.341	1.13782	1.11225	1.01452	1.09622
YDR539W	1.5417	1.28366	0.685888	0.850052	0.750092	1.03849
YDR540C	1.35892	1.56533	0.438317	0.542252	0.541822	0.715338
YDR541C	1.22247	1.35139	0.509361	0.913025	0.578783	0.888587
YDR542W	0.0621392	0.0657986	0.025525	0.0360698	0.0483307	0.0683583
YDR545W	0	0	0	0	0	0
YEL001C	1.30807	1.30084	1.20393	1.16654	1.2465	1.33602
YEL002C	1.0396	1.05011	1.27265	1.26608	1.3141	1.39338
YEL003W	1.2275	1.37642	0.853413	0.81696	0.794215	0.920072
YEL004W	1.28264	1.32892	0.94903	0.956568	0.873095	1.02636
YEL005C	1.51395	1.50897	0.883695	0.904821	0.927623	1.01908
YEL006W	1.19561	1.23755	1.32857	1.46512	1.21616	1.42922
YEL007W	1.24636	1.40549	1.37693	1.33778	1.73258	1.69752
YEL009C	1.5545	2.11061	1.37688	0.825215	2.21464	2.19809
YEL011W	1.5286	1.71744	1.11707	0.95945	0.931633	0.933311
YEL012W	1.05968	1.41069	1.24745	0.720373	1.09979	0.822313
YEL013W	1.03222	1.00675	1.68392	1.68456	1.68342	1.59862
YEL015W	1.07565	1.11014	1.63356	1.68859	1.59988	1.66107
YEL016C	1.08624	1.08605	1.44856	1.58795	1.1911	1.25032
YEL017C-A	1.17947	1.32311	0.942562	0.726759	1.39372	1.43659
YEL017W	1.17834	1.27043	1.41548	1.32234	1.4759	1.37273
YEL018W	1.13527	1.27018	1.45589	1.27381	1.27299	1.3317
YEL019C	0.997349	1.19727	1.08872	0.8759	0.979979	0.956544
YEL020C	1.21302	1.26652	1.46562	1.18827	1.21201	1.06641
YEL020W-A	1.67835	1.64481	0.525011	0.438512	0.777289	0.844809
YEL021W	0	0	0.00359277	0	0.336166	0.455116
YEL022W	1.03429	1.0217	1.6702	1.68019	1.49678	1.38828
YEL024W	1.20825	1.1443	1.5309	1.50815	1.43206	1.3073
YEL026W	1.34338	1.46984	1.00648	0.885693	1.48304	1.66999
YEL027W	1.27525	1.3021	1.34754	1.19334	1.60838	1.69425
YEL029C	1.3876	1.46865	1.14354	1.11553	1.12053	1.13007
YEL030W	1.36566	1.46555	1.1438	1.21198	0.997835	1.03032
YEL031W	1.11835	1.07124	1.64626	1.69262	1.70406	1.67081
YEL032W	1.41228	1.5054	1.39458	1.12148	1.23965	1.23258
YEL034W	1.43772	1.76245	1.19376	0.778216	1.87974	1.92948
YEL036C	1.24015	1.35309	1.46198	1.42822	1.51627	1.57581
YEL037C	1.12926	1.09043	1.78344	1.84794	1.55514	1.66524
YEL038W	1.46006	1.66807	1.26927	0.9156	1.15739	1.11089
YEL039C	1.56199	1.33179	0.626109	0.422523	0.680412	0.623196
YEL040W	1.36609	1.54093	1.31147	0.955975	1.60341	1.60525
YEL041W	1.43859	1.48358	0.657994	0.458147	0.77328	0.643332
YEL042W	1.08258	1.07086	1.75105	1.84439	1.57171	1.60962
YEL043W	1.19631	1.2501	1.57987	1.57983	1.38385	1.35824
YEL044W	1.70787	1.7115	0.601391	0.548925	0.823195	1.01903
YEL046C	1.61339	1.89461	1.28541	0.978846	1.95118	1.91218
YEL047C	1.50759	1.80157	1.14709	0.698536	1.08037	0.941465
YEL048C	0.961619	1.03425	1.01964	0.892493	0.964707	1.02307
YEL049W	0.912019	0.956907	0.491148	0.447744	0.454753	0.523895
YEL050C	1.30373	1.33922	1.29809	1.22583	1.25961	1.3116
YEL051W	1.25808	1.29479	1.39308	1.26211	1.33302	1.3401
YEL052W	1.3835	1.46947	1.24161	1.11738	1.03166	1.1518
YEL053C	1.34882	1.36312	1.2921	1.22143	1.12771	1.2614
YEL054C	1.22754	1.33543	0.993055	0.884028	1.70522	1.84293
YEL055C	1.11971	1.16492	1.37199	1.46456	1.39162	1.5719
YEL056W	1.101	1.14679	1.49208	1.41832	1.30864	1.40533
YEL057C	1.93338	1.91927	0.568309	0.487853	0.676749	0.76253
YEL058W	1.55496	1.48102	1.27291	1.31853	1.16971	1.24518
YEL059C-A	1.20829	1.11639	0.377611	0.341276	0.49169	0.501517
YEL060C	1.11955	1.45864	1.66485	1.09053	1.559	1.03405
YEL061C	0.996318	0.981572	1.73403	1.64358	1.65805	1.52746
YEL062W	1.36801	1.22791	0.880582	0.924638	0.917839	0.940752
YEL063C	1.26153	1.09388	1.4347	1.52513	0.016292	0.0288591
YEL064C	1.21628	1.20582	0.886721	0.919488	0.947933	0.939164
YEL065W	1.41674	1.42125	1.32161	0.859535	1.26957	0.870626
YEL066W	1.9742	1.8869	0.623606	0.519524	0.801789	0.802134
YEL069C	0.41815	0.319185	0.210322	0.259439	0.296814	0.376242
YEL070W	0.307649	0.32377	0.102017	0.0723943	0.147429	0.173202
YEL071W	1.25019	1.18039	1.11006	0.98436	1.16407	1.0661
YEL072W	1.16686	1.11213	1.3149	1.19874	1.14325	0.983178
YER001W	1.47592	1.66882	1.0076	0.747149	1.0405	0.990797
YER002W	1.07391	1.18129	1.54299	1.58683	1.56674	1.67811
YER003C	1.22566	1.30725	1.10428	1.05909	1.0131	1.11037
YER004W	1.61098	1.75427	1.09539	0.962129	1.23275	1.23568
YER005W	1.24993	1.17578	1.07258	1.15778	1.0481	1.26633
YER006W	0.960507	1.08987	1.54774	1.63618	1.73676	1.66613
YER007C-A	1.21073	1.18161	1.15821	1.24933	1.18587	1.31032
YER007W	1.31732	1.34823	0.865066	0.91338	0.842452	0.940233
YER008C	1.05639	1.11033	1.53997	1.62866	1.30421	1.47444
YER009W	1.25193	1.34639	1.13182	1.09914	1.35323	1.42482
YER010C	1.73741	1.9199	0.881209	0.830212	0.946288	0.985409
YER011W	1.70736	1.8075	0.523456	0.499857	0.647184	0.670048
YER012W	1.19316	1.20403	1.3129	1.18895	1.49928	1.54303
YER013W	0.987872	0.935673	1.45891	1.42517	1.21745	1.28703
YER014C-A	1.35874	1.40319	0.774496	0.616513	0.75948	0.656241
YER014W	1.24229	1.5349	1.38786	1.04984	1.1371	0.985117
YER015W	1.21006	1.50664	1.02884	0.811362	0.879304	0.854323
YER016W	1.13272	1.09132	1.4906	1.44111	1.31375	1.37271
YER017C	1.05733	1.14066	1.54436	1.57035	1.5068	1.45746
YER018C	1.46	1.62922	0.542027	0.536135	0.876518	0.91602
YER019C-A	1.74298	1.77505	0.724537	0.595591	1.13694	1.16256
YER019W	1.19109	1.28181	1.07521	0.984107	1.27432	1.16568
YER020W	1.45372	1.60103	1.17555	1.19826	1.39168	1.17175
YER021W	1.01281	0.981832	1.61948	1.6689	1.74336	1.82597
YER022W	0.956861	1.11371	1.51979	1.49915	1.28699	1.31036
YER023W	1.19827	1.13952	1.64861	1.73016	1.52334	1.52293
YER024W	1.83525	1.86536	0.850263	0.666593	0.815292	0.814805
YER025W	1.03172	1.07672	1.64394	1.57024	1.76695	1.95227
YER026C	1.13549	1.30917	1.32208	1.18541	1.34815	1.30314
YER027C	1.13054	1.27543	1.40531	1.46897	1.27485	1.269
YER028C	1.64257	1.75784	0.715599	0.558331	0.931741	0.897112
YER029C	1.31077	1.24603	1.40909	1.13814	1.35133	1.33041
YER030W	1.29178	1.31637	1.08922	0.888625	1.05931	1.05871
YER031C	1.08249	1.12703	1.59336	1.43221	1.38279	1.40807
YER032W	0.894301	0.977738	1.66165	1.57558	1.45481	1.43858
YER033C	1.17147	1.35032	1.42505	0.951399	1.05333	0.887004
YER034W	1.2045	1.46783	0.74811	0.53699	0.946967	0.880891
YER035W	1.51809	1.5575	0.605473	0.528738	0.960234	0.842798
YER036C	1.24834	1.38059	1.43732	1.24367	1.37841	1.53901
YER037W	1.44704	1.5181	0.905973	0.647822	0.717661	0.717688
YER038C	1.4562	1.3487	0.930672	0.951663	0.875176	0.971845
YER039C	1.23319	1.23135	1.24734	1.18293	1.20174	1.20309
YER040W	1.03578	1.04165	1.81408	1.85965	1.60222	1.47678
YER041W	1.21549	1.25204	1.10733	1.04689	1.01523	1.02678
YER042W	1.34948	1.57954	0.881543	0.534892	1.04909	0.815999
YER043C	1.18024	1.29435	1.26314	1.25577	1.5268	1.54803
YER044C	1.87416	2.03735	0.644743	0.545853	0.909346	0.822524
YER044C-A	1.46621	1.59432	0.62054	0.379165	0.662837	0.629441
YER045C	2.00588	1.80723	0.662986	0.599472	0.862239	0.854386
YER046W	1.89256	1.7921	0.572605	0.450787	0.69849	0.721574
YER047C	0.905051	0.952357	1.5646	1.60871	1.37789	1.3294
YER048C	1.19639	1.06495	1.49732	1.35416	1.33174	1.29891
YER048W-A	1.03956	0.98359	1.28727	1.09881	1.20495	1.19567
YER049W	1.15081	1.24256	1.38834	1.18554	1.38603	1.35063
YER050C	1.01529	1.03813	1.33135	1.41041	1.32853	1.32549
YER051W	1.08494	1.13883	1.33623	1.20327	1.14676	1.08752
YER052C	1.20222	1.21293	1.46711	1.40058	1.47637	1.37216
YER053C	1.69739	1.92584	0.904413	0.718704	0.959069	0.885076
YER053C-A	1.78147	1.59369	0.480756	0.479706	0.603815	0.619698
YER054C	1.45719	1.78757	0.878447	0.504139	0.826452	0.63878
YER055C	1.41717	1.51874	1.1882	1.00568	1.42298	1.52217
YER056C	1.20763	1.42629	1.16035	0.883676	1.60572	1.57892
YER056C-A	1.12319	1.20109	1.01334	0.805708	1.51164	1.67296
YER057C	1.6871	1.89076	0.763656	0.606904	1.02503	0.980438
YER058W	1.55178	1.71471	0.648164	0.459009	0.917551	0.816208
YER059W	1.11873	1.12806	1.57154	1.53014	1.43924	1.38245
YER060W	1.52087	1.47735	1.01695	1.16488	1.19935	1.13981
YER060W-A	1.19189	1.06763	1.30728	1.44013	1.27348	1.20214
YER061C	1.26239	1.40578	1.24092	1.0644	1.10005	1.08525
YER062C	1.42755	1.84552	1.30359	0.840797	1.21883	1.09687
YER063W	1.41218	1.54446	1.02335	0.889724	1.20078	1.33792
YER064C	1.23153	1.34481	1.38685	1.10368	1.88972	1.93068
YER065C	1.46543	1.41872	1.20377	1.22053	1.01449	1.2218
YER067W	1.2981	1.65144	1.13013	0.726325	1.11599	0.949303
YER068W	0.99813	1.01449	1.61847	1.55318	1.59356	1.61351
YER069W	1.26263	1.30789	1.25872	1.11812	1.36222	1.14726
YER070W	1.51126	1.69489	1.05704	0.678984	1.12434	1.05608
YER072W	1.49325	1.68944	0.691001	0.583908	1.20951	1.44317
YER073W	1.56205	1.62198	1.27978	0.989663	1.8209	1.76581
YER074W	1.00001	1.15238	1.25402	1.04657	1.74624	1.81051
YER074W-A	1.21539	1.29194	0.912127	0.904777	1.13624	1.09597
YER075C	1.32194	1.48935	1.37898	1.18771	1.27986	1.20647
YER078C	1.48628	1.59891	0.918672	0.930876	0.967481	1.00289
YER080W	1.07794	1.14661	1.32008	1.26176	1.1786	1.09201
YER081W	1.24796	1.55746	1.29261	0.86485	1.52114	1.48742
YER082C	1.00131	1.02747	1.3921	1.39873	1.48566	1.57558
YER083C	1.27431	1.43664	1.65817	1.46852	1.44229	1.44661
YER086W	1.17185	1.19241	1.43612	1.48227	1.45679	1.46593
YER087C-B	1.35767	1.35521	1.00255	0.920058	1.24705	1.26088
YER087W	1.22142	1.3644	1.20235	0.915262	1.07691	0.915193
YER088C	1.53401	1.75196	1.24998	1.07076	1.49224	1.46534
YER089C	1.29849	1.24961	1.32849	1.56086	1.4454	1.4342
YER090W	1.00728	1.04441	1.44842	1.53583	1.63961	1.48929
YER091C	1.38955	1.69372	1.29612	0.873287	1.54403	1.00109
YER092W	1.04761	1.21835	0.792867	0.66272	0.976685	0.913575
YER093C	1.19419	1.2375	1.63779	1.63306	1.25793	1.20238
YER093C-A	1.81638	1.93022	0.786568	0.66323	0.89746	0.937851
YER094C	1.22014	1.33027	1.60308	1.57555	1.63855	1.58754
YER095W	1.33467	1.65185	1.25805	0.929922	1.25044	1.1469
YER096W	1.28535	1.73775	1.39006	0.652056	1.14388	0.677863
YER098W	1.39267	1.65737	1.14642	0.868537	1.01346	0.909678
YER099C	1.0773	1.12019	1.37132	1.31919	1.25683	1.35206
YER100W	1.04851	1.15258	1.51259	1.60929	1.45559	1.44102
YER101C	1.38632	1.51947	0.867363	0.8562	0.900763	0.955368
YER102W	0.330023	0.394726	0.446045	0.411118	0.642485	0.694441
YER103W	1.38607	1.36771	0.941863	1.10176	0.849378	0.880371
YER104W	1.27909	1.50782	1.1625	1.03028	1.27996	1.14268
YER105C	1.01338	0.999018	1.59338	1.77144	1.57804	1.53726
YER106W	1.8034	1.66045	0.564082	0.524734	0.660719	0.630674
YER107C	1.19091	1.06007	1.55342	1.67558	1.62632	1.62471
YER110C	1.01887	1.10845	1.72697	1.72515	1.80858	1.77416
YER111C	1.10599	1.1986	1.18455	0.978648	1.03564	1.00044
YER112W	0.977843	0.96333	1.40084	1.40542	1.42894	1.41979
YER113C	1.18971	1.14602	1.49575	1.52592	1.44437	1.40724
YER114C	1.0543	0.945445	1.79284	1.8227	1.64156	1.59719
YER115C	1.24995	1.36652	1.12842	1.01394	1.28738	1.32453
YER116C	1.16665	1.37417	1.3922	1.18459	1.28895	1.062
YER117W	1.13454	1.31188	1.21131	1.11359	1.86305	1.92109
YER118C	0.926771	1.10899	1.21312	1.20937	1.27916	1.26049
YER119C	1.35677	1.57853	0.876425	0.78751	1.04655	0.949184
YER120W	1.22466	1.33227	1.62436	1.73413	1.754	1.82121
YER122C	0.932411	1.05876	1.75234	1.77478	1.7595	1.64658
YER123W	0.989936	1.02688	1.62748	1.68192	1.60188	1.47156
YER124C	1.79811	1.88897	0.703739	0.545401	0.964773	1.0345
YER125W	1.00967	1.00107	1.76082	1.91698	1.62451	1.71941
YER126C	1.04552	1.05553	1.54438	1.54749	1.70409	1.75849
YER127W	1.09374	1.14559	1.69424	1.74108	1.68505	1.70214
YER128W	1.44276	1.74414	1.06116	0.750745	1.00898	0.987854
YER129W	0.937152	0.97307	1.68819	1.93124	1.6047	1.68116
YER130C	1.05623	1.19901	1.12851	0.845778	1.24795	1.0836
YER131W	1.17974	1.25194	1.15833	0.953359	1.63631	1.72843
YER132C	1.19949	1.12885	1.4364	1.45762	1.25461	1.44595
YER133W	0.98547	1.01813	0.84323	0.646782	1.13733	1.23884
YER134C	1.34211	1.28723	1.27522	1.21065	1.17424	1.30318
YER136W	1.27323	1.34053	1.42417	1.38203	1.45172	1.44184
YER139C	1.08558	1.10767	1.08588	0.962679	1.03008	0.948393
YER140W	1.0181	1.00333	1.31791	1.40224	1.093	1.10594
YER141W	1.20538	1.22735	1.27407	1.26557	1.31607	1.17417
YER142C	1.54473	1.57944	0.826974	0.732453	0.874037	0.851104
YER143W	1.08692	1.03811	1.17262	1.15671	1.15144	1.1724
YER144C	1.30323	1.45092	1.1023	1.00986	1.01273	1.11858
YER145C	1.6089	1.59911	0.695064	0.594542	1.08534	0.984149
YER146W	1.65491	1.68081	0.429774	0.422779	0.832306	0.902355
YER147C	1.21657	1.2882	1.26117	1.07772	1.21826	1.11347
YER148W	0.980341	0.972136	1.63537	1.61035	1.62207	1.8078
YER149C	1.24014	1.30851	1.18124	1.05583	1.16746	1.19521
YER150W	1.96969	2.0555	0.641886	0.627635	0.788959	0.732696
YER151C	1.05415	1.01006	1.67235	1.76604	1.59125	1.62161
YER152C	1.4991	1.44107	0.844664	0.929971	1.00393	1.03691
YER153C	1.81367	1.89177	0.607353	0.597822	0.812448	0.872329
YER154W	1.6446	1.48122	0.684722	0.864407	0.967602	1.19516
YER155C	1.36202	1.49268	1.44511	1.24906	1.468	1.48283
YER157W	1.16559	1.11807	1.43861	1.43599	1.29362	1.29563
YER159C	1.45737	1.5159	0.745379	0.757652	1.25077	1.45509
YER161C	1.11325	1.03154	1.67161	1.776	1.51099	1.61173
YER162C	1.24033	1.3876	1.26994	1.0992	1.13302	0.988411
YER163C	1.11142	1.40481	1.16335	1.05934	1.07264	1.0185
YER164W	1.01054	0.953699	1.67244	1.82282	1.3328	1.46917
YER165W	1.10038	1.10304	1.27504	1.40339	1.56147	1.72303
YER166W	0.909363	0.94752	1.76874	1.86455	1.62778	1.49076
YER167W	1.0753	1.07062	1.54715	1.69497	1.51849	1.56496
YER168C	1.11656	1.22662	1.54069	1.41871	1.31695	1.3762
YER169W	1.1198	1.16754	1.4884	1.28708	1.41558	1.16175
YER170W	1.62703	1.57867	0.863036	0.792544	0.954121	1.03082
YER171W	1.06687	1.08782	1.17479	1.25987	1.17537	1.25181
YER172C	0.896587	0.857346	1.35357	1.546	1.41542	1.5715
YER173W	1.03496	1.03654	1.64907	1.58555	1.4134	1.41069
YER174C	1.41369	1.31159	0.904999	1.00704	1.00163	1.16347
YER175C	1.16646	1.29446	1.17715	1.04349	0.969621	1.00245
YER176W	1.02349	1.01076	1.49465	1.51589	1.39384	1.37928
YER177W	1.35677	1.44248	1.05668	0.859331	1.42428	1.56724
YER178W	1.31606	1.23294	1.3595	1.40235	1.44115	1.49779
YER179W	1.78373	1.69513	0.57225	0.46375	0.668219	0.677058
YER180C	1.08584	1.09139	1.49307	1.53323	1.40052	1.33484
YER180C-A	1.12207	1.05093	1.39042	1.20918	1.31853	1.26491
YER181C	1.25515	1.21082	0.462234	0.526345	0.615914	0.604664
YER183C	1.41298	1.26591	0.858678	0.806479	0.93503	1.08782
YER184C	1.04373	0.992526	1.00229	0.846454	1.05531	0.944585
YER185W	1.59367	1.70416	0.844743	0.554833	0.85157	0.75613
YER190W	0	0	0	0	0	0
YFL001W	1.29212	1.24417	1.07803	1.35346	1.13085	1.32303
YFL002C	1.20234	1.16659	1.40488	1.35049	1.2517	1.41996
YFL003C	1.53391	1.86463	1.02788	0.593111	0.985993	0.686544
YFL004W	1.17485	1.13325	1.31509	1.37901	1.1275	1.38796
YFL005W	1.1456	1.14633	1.2302	1.30401	1.43066	1.48547
YFL007W	1.14105	1.14945	1.8456	1.76689	1.81377	1.47265
YFL008W	1.11827	1.11031	1.69164	1.51825	1.49333	1.33803
YFL009W	1.14203	1.05638	1.57469	1.68697	1.4411	1.57915
YFL010C	1.3834	1.47427	1.53013	1.40428	1.22153	1.26093
YFL010W-A	1.46472	1.52613	1.34722	1.27872	1.21793	1.26595
YFL011W	1.99502	1.75591	0.57621	0.459012	0.623951	0.705527
YFL013C	1.13003	1.17654	1.54075	1.53595	1.42656	1.46486
YFL014W	1.79317	1.62411	0.633359	0.539843	0.601998	0.593058
YFL016C	1.14438	1.20054	1.32044	1.35946	1.25838	1.18907
YFL017C	1.4945	1.52182	0.843411	0.603677	1.12024	1.08273
YFL017W-A	1.64188	1.55882	0.665015	0.502976	0.991999	0.997937
YFL018C	1.16173	1.15802	1.32713	1.41797	1.26693	1.32434
YFL020C	1.13813	0.965584	0.278438	0.329082	0.421983	0.426483
YFL021W	1.54523	1.63942	0.862928	0.656389	1.03004	0.855227
YFL022C	1.26646	1.30481	1.19371	1.0606	1.22627	1.37911
YFL023W	0.973999	1.00633	1.5593	1.33182	1.48105	1.45715
YFL024C	1.12908	1.00596	1.31021	1.39564	1.45501	1.6251
YFL025C	1.14313	1.06538	1.3637	1.24174	1.15905	1.20932
YFL026W	1.11536	1.46237	1.25361	0.851902	1.49465	1.59542
YFL027C	1.40964	1.3911	0.847335	0.813813	1.62459	1.66331
YFL028C	1.01962	1.06488	0.929465	0.859796	0.863126	0.828753
YFL029C	1.30388	1.25941	0.866867	0.714964	0.882062	0.849523
YFL030W	1.99911	1.96423	0.652213	0.549744	0.787208	0.755267
YFL031W	1.19633	1.18241	1.71295	1.65943	1.87149	1.88235
YFL033C	1.46202	1.56448	1.10333	0.933713	1.09436	1.04904
YFL034C-A	1.13284	1.18107	1.20286	1.03562	1.73597	1.91828
YFL034C-B	1.05448	0.95116	1.44639	1.46114	1.49594	1.43698
YFL036W	0.995316	0.978405	1.71271	1.75129	1.67022	1.53797
YFL037W	1.03958	1.10907	1.59257	1.42195	1.57335	1.44136
YFL038C	1.11064	0.967198	1.48494	1.36173	1.66723	1.6756
YFL039C	1.09529	1.0838	0.911872	0.821652	1.27455	1.42818
YFL041W	1.32173	1.25708	1.14593	1.01686	1.07357	1.03384
YFL042C	1.02893	0.994408	0.914196	0.895053	0.798762	0.828211
YFL044C	1.73747	1.51352	0.742767	0.717803	1.06611	1.10554
YFL045C	1.09822	1.0623	1.27014	1.08932	1.48736	1.53488
YFL046W	1.3316	1.24359	0.878724	0.811541	0.969259	0.950032
YFL047W	1.17713	1.03642	1.21513	1.19297	1.07337	1.20294
YFL048C	1.10823	0.919659	1.59645	1.57814	1.42866	1.3607
YFL049W	1.01572	0.940285	1.35641	1.24861	1.10476	1.05607
YFL050C	1.10912	0.910029	1.3617	1.54173	1.11152	1.1692
YFL052W	1.70912	1.60602	0.532675	0.423777	0.539608	0.61384
YFL053W	1.66232	1.608	0.594553	0.565862	0.610479	0.653942
YFL055W	1.91945	1.91918	0.575932	0.491097	0.59796	0.741443
YFL058W	0	0	0	0	0.0168585	0.00593375
YFL059W	0	0	0	0.00298557	0	0
YFL060C	0.0601213	0.0501671	0.0120223	0.0177167	0.0342506	0.0596679
YFL061W	0	0	0	0	0	0
YFL062W	0.150704	0.13504	0.0461633	0.0477128	0.0809122	0.0899662
YFR001W	1.35084	1.46018	1.03134	0.879224	1.21467	1.34573
YFR002W	0.865696	0.971728	1.48436	1.64285	1.46694	1.48659
YFR003C	1.43515	1.37734	1.10227	1.17964	1.17145	1.07357
YFR004W	1.18613	1.10208	1.41626	1.59152	1.51695	1.59742
YFR005C	1.15196	1.16384	1.11961	1.14176	1.10355	1.19321
YFR007W	1.2626	1.32243	0.747885	0.669897	0.797743	0.861909
YFR008W	1.30206	1.2195	1.08176	0.962792	1.03143	1.05815
YFR009W	0.939523	0.963625	1.35671	1.50923	1.32385	1.48954
YFR010W	1.10099	1.10949	1.72682	1.8501	1.71993	1.67803
YFR011C	1.29227	1.21985	1.09159	1.04446	1.09281	1.17973
YFR012W	1.82056	1.66179	0.483375	0.539044	0.591112	0.646786
YFR013W	1.3153	1.32353	1.41402	1.53882	1.2754	1.39237
YFR014C	1.45738	1.76368	1.07688	0.706754	0.999563	0.850531
YFR015C	1.91174	1.95097	0.763132	0.59512	0.739797	0.788671
YFR016C	1.25701	1.33025	1.31055	1.05396	1.19174	1.05088
YFR017C	1.81846	2.05363	0.748194	0.668039	1.02394	0.717934
YFR019W	1.16692	1.32395	1.35229	1.15799	1.39193	1.1933
YFR020W	1.47261	1.27396	0.902867	1.26966	0.880004	1.11102
YFR021W	1.14097	1.28907	1.3291	1.26642	1.26377	1.16103
YFR022W	1.29422	1.53868	1.05917	0.855363	1.0111	0.897042
YFR023W	1.83097	1.49272	0.493637	0.442865	0.596587	0.564633
YFR024C-A	1.40771	1.20971	1.36531	1.2805	1.21668	1.20801
YFR025C	1.4297	1.62159	1.05234	0.859352	1.02179	1.00406
YFR026C	1.48634	1.45795	0.90826	0.850638	0.971825	0.886578
YFR027W	1.26023	1.35514	1.25214	0.896721	1.16647	1.03603
YFR028C	1.07722	1.13188	1.649	1.76787	1.64632	1.70337
YFR029W	1.22201	1.3034	1.54473	1.44263	1.35382	1.21531
YFR030W	1.17639	1.23227	1.44989	1.24003	1.30177	1.14514
YFR031C	1.17142	1.23381	1.36637	1.21458	1.27079	1.31649
YFR031C-A	1.20998	1.17249	0.899115	0.803729	1.44684	1.60767
YFR032C-A	1.2349	1.33999	0.817969	0.565373	1.08247	1.07837
YFR033C	1.34028	1.36594	0.90443	0.791616	1.21621	1.41631
YFR034C	1.41662	1.39283	0.521461	0.490894	0.970049	1.17504
YFR036W	1.79187	1.57149	0.570147	0.627438	0.818924	0.862784
YFR037C	1.0386	0.951578	1.63101	1.63444	1.52027	1.62363
YFR038W	1.04845	1.06023	1.52919	1.51321	1.28669	1.15056
YFR039C	1.17527	1.02572	1.47402	1.3988	1.21851	1.18989
YFR040W	0.981055	0.941359	1.82087	1.8609	1.7979	1.88796
YFR041C	1.05689	1.04477	1.32948	1.21048	1.3151	1.14114
YFR042W	1.00645	1.15698	0.961494	0.922273	1.06303	0.9733
YFR043C	1.33157	1.26014	0.822762	0.756168	0.90886	0.975534
YFR044C	1.23492	1.15082	1.45574	1.27952	1.51136	1.38584
YFR046C	1.31748	1.3302	0.962509	0.84964	0.967318	0.85867
YFR047C	1.87286	1.52006	0.706978	0.707072	0.774808	0.977084
YFR048W	1.14287	0.903268	1.37426	1.38694	1.18382	1.41873
YFR049W	1.26259	1.15873	1.02602	0.847657	0.965852	0.93836
YFR050C	1.08294	1.05287	1.69013	1.66956	1.79395	1.7785
YFR051C	0.994134	1.02565	1.5111	1.57119	1.48083	1.5061
YFR052W	1.0342	0.94704	1.57113	1.45421	1.70007	1.72999
YFR053C	1.82504	1.73834	0.651231	0.569481	0.704915	0.682999
YFR055W	1.46591	1.29487	1.09274	0.993597	1.06151	1.2666
YGL001C	1.44993	1.28409	0.706865	0.857289	0.989893	0.998788
YGL002W	1.3689	1.28044	1.15735	1.22811	1.08952	1.15544
YGL003C	1.14807	1.14272	1.49527	1.64694	1.46436	1.50564
YGL004C	1.36371	1.39848	0.937599	0.933563	0.961981	0.947429
YGL005C	1.21528	1.24294	1.16284	1.24051	1.12272	1.16197
YGL006W	1.13601	1.16191	1.52991	1.35732	1.11385	0.931164
YGL008C	1.7826	2.18408	1.08941	0.666827	1.98889	1.97303
YGL009C	1.15829	1.24305	1.6803	1.62109	1.70972	1.68209
YGL010W	1.68294	1.92746	0.68251	0.614323	1.0414	0.990802
YGL011C	1.08045	1.11426	1.65087	1.6817	1.7254	1.7122
YGL012W	1.52975	1.55824	0.937021	0.930505	1.04277	1.1437
YGL013C	1.20262	1.18821	1.47493	1.54289	1.41677	1.40778
YGL014W	0.981708	1.06494	1.82632	2.15072	1.80277	1.91222
YGL016W	1.12331	1.26574	1.34931	1.27327	1.11313	1.18883
YGL017W	1.21285	1.20424	1.27561	1.13432	1.12973	1.14289
YGL018C	1.27249	1.23139	1.27134	1.2503	1.1249	1.14378
YGL019W	1.27673	1.21436	1.43994	1.66965	1.37951	1.42132
YGL020C	1.28281	1.19465	1.20258	1.17212	1.18475	1.23526
YGL021W	1.09897	1.12982	1.37782	1.0861	1.25451	1.1778
YGL022W	1.15809	1.08762	1.65227	1.55988	1.54822	1.58441
YGL023C	1.21872	1.24998	1.59583	1.63885	1.4302	1.25112
YGL025C	1.15709	1.1141	1.51766	1.7269	1.37055	1.51643
YGL026C	1.1178	1.1329	1.55886	1.59378	1.60153	1.41731
YGL027C	1.22222	1.2862	1.16546	1.06948	1.04054	1.06368
YGL028C	1.32684	1.33036	1.37441	1.30895	1.39935	1.45338
YGL029W	1.20812	1.37356	0.88042	0.769442	1.11848	1.19149
YGL030W	1.52388	1.55608	0.898475	0.715839	1.65565	1.76136
YGL031C	1.23285	1.1871	1.22323	1.06227	1.80179	1.92091
YGL032C	1.77215	1.85434	0.615158	0.483693	0.817817	0.809139
YGL033W	1.84728	1.5546	0.49743	0.451786	0.590671	0.631382
YGL035C	1.38456	1.49899	1.28722	0.998686	1.20757	1.14776
YGL037C	1.46047	1.83926	1.05061	0.658981	1.19225	0.964763
YGL038C	1.17515	1.30611	1.2793	1.21139	1.34727	1.25947
YGL039W	1.42458	1.46874	1.2404	1.00836	1.07463	1.22588
YGL040C	1.37258	1.28561	1.58006	1.49158	1.43032	1.503
YGL043W	1.00224	1.00285	1.63806	1.68462	1.60397	1.58247
YGL044C	1.01155	0.984872	1.64858	1.68677	1.46302	1.40694
YGL045W	1.55392	1.79172	1.07492	0.769219	1.02325	0.990471
YGL047W	1.43914	1.78218	1.23287	0.882907	1.34814	1.23585
YGL048C	1.01942	1.18614	1.62224	1.71167	1.51076	1.48252
YGL049C	1.11614	1.10176	1.46228	1.65538	1.23171	1.33109
YGL050W	1.73499	1.79868	0.821269	0.667509	1.19832	1.22526
YGL051W	0.354071	0.383812	0.280816	0.222851	0.306742	0.263465
YGL053W	1.3114	1.12422	0.603482	0.631955	0.704785	0.775556
YGL054C	1.18607	1.18807	1.09822	0.955574	1.39579	1.42162
YGL055W	1.58888	1.70014	0.887244	0.663906	1.16845	1.23844
YGL056C	1.06335	1.29727	1.50179	1.44157	1.46249	1.4272
YGL057C	1.27566	1.31905	1.10741	1.07791	1.0664	1.04568
YGL058W	0.991468	1.0182	1.57144	1.57315	1.62538	1.66514
YGL059W	0.848424	1.14486	1.19884	0.909718	1.08129	0.80546
YGL060W	1.09216	1.14506	1.43056	1.3469	1.23348	1.1879
YGL061C	1.0468	1.06842	1.11937	1.05298	1.15173	1.00674
YGL062W	1.3245	1.48765	0.670472	0.491159	0.849207	0.715043
YGL063W	1.40813	1.44028	1.15983	1.18006	1.18602	1.32086
YGL064C	1.1556	1.18531	1.4369	1.28875	1.18152	1.25212
YGL065C	1.06344	1.12013	1.3246	1.37318	1.20397	1.23617
YGL066W	1.01598	0.956175	1.61582	1.65159	1.33114	1.37999
YGL067W	1.22876	1.41884	1.1539	1.14249	1.11632	1.1787
YGL068W	1.32152	1.33118	1.47771	1.54051	1.65895	1.67184
YGL070C	1.10995	1.06046	1.35122	1.34738	1.45065	1.55309
YGL071W	1.03003	1.09377	1.62858	1.74373	1.38916	1.46564
YGL073W	1.07301	1.14589	1.49805	1.40905	1.48077	1.3767
YGL075C	1.02286	1.26469	1.30157	1.06051	1.26548	1.17439
YGL076C	1.0686	1.2535	1.17424	0.855514	1.69219	1.72938
YGL077C	1.20377	1.19742	1.47339	1.39044	1.44928	1.42796
YGL078C	1.04109	1.06069	1.31506	1.35621	1.30951	1.43155
YGL079W	1.3598	1.32264	0.79786	0.884592	0.945067	0.961574
YGL080W	1.34455	1.44073	0.782679	0.791256	0.958568	1.0579
YGL083W	0.954364	1.03851	1.46384	1.31906	1.19262	1.12665
YGL084C	1.07774	1.09895	1.49855	1.3679	1.42944	1.21322
YGL086W	1.01173	0.998109	1.49377	1.4585	1.39844	1.38223
YGL087C	1.50366	1.57986	0.679088	0.544879	1.0151	0.94581
YGL089C	1.52302	1.27327	0.83769	0.957265	0.832069	0.84031
YGL090W	1.13258	1.06711	1.12636	1.19902	1.07109	1.07731
YGL091C	1.21994	1.11062	1.22363	1.28819	1.23392	1.31855
YGL092W	1.09293	0.893846	1.66322	1.72026	1.59807	1.73082
YGL093W	1.00476	1.13165	1.65332	1.44316	1.45981	1.2587
YGL094C	0.925379	1.00489	1.64171	1.65296	1.60148	1.35633
YGL095C	1.15544	1.06806	1.33017	1.33018	1.18237	1.16599
YGL096W	1.75705	1.75288	0.713462	0.485088	0.78796	0.771683
YGL097W	1.09211	0.974411	1.72172	1.69855	1.59007	1.56409
YGL098W	1.31454	1.32503	1.10788	1.14017	1.0753	1.07196
YGL099W	0.942643	1.00636	1.29547	1.29598	1.32518	1.40132
YGL100W	1.37647	1.26186	1.0177	1.03713	1.06321	1.24016
YGL103W	1.32855	1.68766	0.983966	0.578279	1.80364	1.756
YGL104C	1.25539	1.70675	1.13135	0.665895	1.22055	0.861173
YGL105W	0.966718	1.04768	1.51436	1.58972	1.6271	1.73362
YGL106W	1.36162	1.41215	1.36081	1.15747	1.41001	1.64872
YGL107C	1.11909	1.075	1.74126	1.80349	1.62393	1.59553
YGL108C	1.44806	1.5448	0.905885	0.845539	1.10871	1.17743
YGL110C	1.08409	1.12411	1.17226	1.17812	1.09876	1.20506
YGL111W	0.992874	0.918145	1.6341	1.7144	1.596	1.55048
YGL112C	1.01982	1.14002	1.40739	1.51622	1.32192	1.39965
YGL113W	1.12053	1.06741	1.30432	1.26249	1.2185	1.28124
YGL115W	1.05335	1.1083	1.53985	1.59803	1.3612	1.41053
YGL116W	1.02882	1.28064	1.52089	1.17461	1.38573	1.19291
YGL119W	1.22143	1.41525	1.37939	1.27876	1.14358	1.08254
YGL120C	1.03068	1.12053	1.58484	1.70365	1.79851	1.74007
YGL121C	1.69232	1.8782	0.666783	0.563727	0.918072	0.861159
YGL122C	0.851788	0.849982	1.41886	1.4961	1.5639	1.61844
YGL123W	1.2731	1.59386	0.955983	0.8194	1.89564	1.98802
YGL124C	1.48145	1.53377	0.815262	0.780788	0.852516	0.918116
YGL125W	1.42295	1.80505	1.33468	0.798305	1.3689	0.838506
YGL126W	1.59687	1.69147	0.584644	0.499378	0.89607	0.889808
YGL127C	1.4217	1.51069	0.997801	0.830616	1.1535	1.2223
YGL128C	1.52568	1.62755	0.880886	0.724199	0.933979	0.971276
YGL129C	1.04428	1.11587	1.41748	1.43653	1.2547	1.25068
YGL130W	1.22234	1.18112	1.1943	1.26458	1.05352	1.19452
YGL131C	1.1578	1.04243	1.18359	1.30238	1.09139	1.11188
YGL133W	1.12089	1.11946	1.28019	1.33093	1.13283	1.07656
YGL134W	1.13693	1.30442	1.19815	1.04368	1.11356	1.18448
YGL135W	0.119849	0.154227	0.0730426	0.0524493	0.149452	0.15444
YGL136C	1.40314	1.34269	0.924594	0.99753	0.902337	1.00323
YGL137W	0.982994	0.894381	1.53338	1.69667	1.59012	1.59445
YGL139W	0.990714	0.87706	1.60574	1.56036	1.46161	1.30759
YGL141W	1.08027	1.07434	1.2231	1.24876	1.14967	1.02956
YGL142C	1.24271	1.20454	1.19912	1.12786	1.10317	1.07253
YGL143C	1.453	1.35503	0.837133	0.84304	0.912837	0.984583
YGL144C	1.20374	1.0641	1.10258	1.12461	0.985346	1.00998
YGL145W	1.06986	1.06022	1.48902	1.48451	1.21272	1.33753
YGL147C	0.771499	0.859922	0.59208	0.464677	1.21109	1.21353
YGL148W	1.25193	1.27008	1.35937	1.35951	1.37532	1.45459
YGL150C	1.12029	1.10477	1.24565	1.41543	1.24375	1.33184
YGL151W	1.00618	0.980949	1.54273	1.60778	1.46675	1.46249
YGL153W	1.19438	1.15592	1.39782	1.24315	1.15145	1.06267
YGL154C	1.59972	1.67092	0.775605	0.690655	0.956869	0.872278
YGL155W	1.08421	1.02354	1.4337	1.57969	1.22703	1.37513
YGL156W	1.60732	1.6299	0.914428	0.748466	0.960063	0.834305
YGL157W	1.24398	1.39793	1.32404	1.15767	1.07144	1.00685
YGL158W	1.77993	1.73697	0.616156	0.44671	0.634347	0.67795
YGL160W	1.23515	1.22385	1.28749	1.19056	1.07979	1.07856
YGL161C	0.964398	1.01264	1.46128	1.48035	1.53209	1.32025
YGL162W	1.48129	1.5399	1.11615	1.06907	1.13806	1.32686
YGL163C	1.1329	1.33445	1.66467	1.36417	1.39229	1.18806
YGL164C	1.20587	1.24792	1.3948	1.36242	1.10773	1.21598
YGL166W	1.47604	1.47189	1.27062	1.13028	1.3646	1.21093
YGL167C	1.00804	0.999819	1.2282	1.3953	1.28314	1.49173
YGL168W	1.32557	1.06624	0.76966	1.08939	0.903617	1.08095
YGL169W	1.10308	1.09463	1.52403	1.61356	1.61537	1.55263
YGL170C	1.92294	1.70619	0.516562	0.51011	0.628196	0.669121
YGL171W	1.04915	1.06448	1.41928	1.50164	1.53044	1.58988
YGL172W	1.21237	1.06504	1.71097	1.62641	1.58303	1.54968
YGL173C	0.984357	1.04988	1.77751	1.89913	1.94085	1.87706
YGL174W	1.33738	1.44652	1.15222	0.91903	1.10403	0.979829
YGL175C	1.15967	1.34397	1.27607	1.09299	1.11999	1.08258
YGL178W	0.901251	1.02423	0.374134	0.450464	0.538661	0.582317
YGL179C	1.71657	1.8255	0.725256	0.494562	0.791362	0.80502
YGL180W	1.08206	1.347	1.61606	1.02996	1.36825	0.978029
YGL181W	1.02427	1.12439	1.59927	1.50684	1.54	1.35816
YGL183C	1.44704	1.64548	0.803691	0.519203	0.916501	0.720401
YGL184C	1.82541	1.96881	0.759298	0.52219	0.82186	0.690643
YGL186C	1.36096	1.48505	1.26493	1.13836	1.27753	1.33283
YGL187C	1.20465	1.10516	1.26326	1.39093	1.35682	1.36021
YGL189C	1.19908	1.33728	1.11073	0.784441	1.67903	1.74197
YGL190C	0.909193	0.953821	1.68186	1.73752	1.84917	1.80971
YGL191W	1.12584	1.11816	1.0183	0.870241	1.06119	1.16095
YGL192W	1.22361	0.978169	1.30287	1.57625	1.35175	1.46054
YGL194C	1.02838	0.954409	1.54962	1.61047	1.51466	1.60439
YGL195W	0.972417	0.956749	1.56435	1.64099	1.65585	1.70939
YGL196W	1.22131	1.34902	1.12974	0.966803	1.12574	0.925752
YGL197W	1.07234	1.17115	1.51167	1.49443	1.23294	1.29501
YGL198W	1.23595	1.33129	1.5278	1.27491	1.57194	1.48851
YGL200C	1.24118	1.31728	1.40297	1.18531	1.56956	1.44484
YGL201C	0.936338	1.08495	1.19375	1.0667	1.13938	1.00263
YGL202W	1.14962	1.03071	1.38047	1.47297	1.47168	1.52896
YGL203C	1.18042	1.13327	1.30758	1.28251	1.15701	1.19335
YGL205W	1.3091	1.54469	1.09477	0.624879	0.910786	0.694653
YGL206C	1.04344	1.05504	1.69964	1.67565	1.54352	1.52936
YGL207W	0.930417	0.999067	1.73828	1.73242	1.80031	1.74826
YGL208W	1.46556	1.64745	1.13923	0.893009	1.10425	1.00891
YGL209W	1.16835	1.1769	1.49458	1.29396	1.6571	1.51742
YGL210W	1.552	1.45978	0.896939	0.709444	1.0579	1.21176
YGL211W	1.08097	1.10935	1.57843	1.64306	1.47793	1.52097
YGL212W	1.09737	1.0385	1.40752	1.2932	1.25879	1.19326
YGL213C	1.06731	0.990453	1.35418	1.3316	1.25441	1.31545
YGL215W	0.942696	0.89293	1.69666	1.79262	1.82982	1.87742
YGL216W	0.991692	1.08079	1.77072	1.73787	1.56276	1.38422
YGL219C	0.95355	1.02179	1.5398	1.63823	1.4806	1.36157
YGL220W	1.32407	1.29591	0.77722	0.792512	0.91028	0.979593
YGL221C	1.3232	1.31745	1.33219	1.22325	1.20224	1.31187
YGL222C	1.073	1.10999	1.42272	1.35647	1.50044	1.52666
YGL223C	1.04603	1.07874	0.995836	0.91875	1.02501	1.13551
YGL224C	1.13869	1.09472	1.05588	0.935722	1.12001	0.995497
YGL225W	0.991478	0.999993	1.36677	1.44179	1.58692	1.64051
YGL226C-A	1.24722	1.31727	1.08067	1.06611	1.17661	1.2152
YGL226W	1.4747	1.52377	0.64055	0.510059	0.978999	0.988145
YGL227W	1.1093	1.05523	1.37775	1.11407	1.18994	0.930893
YGL228W	1.02708	1.01917	1.60762	1.63479	1.57284	1.42731
YGL229C	1.37982	1.701	1.16612	0.791178	0.927382	0.855339
YGL231C	1.24717	1.21157	1.17999	1.1963	1.15616	1.31926
YGL232W	1.06103	1.10029	1.15342	1.08472	1.14769	1.17364
YGL233W	1.0509	1.01972	1.35061	1.33878	1.22069	1.28712
YGL234W	1.28325	1.42161	1.38561	1.20256	1.52082	1.61683
YGL236C	2.00608	1.92055	0.782464	0.734986	0.902108	0.93
YGL237C	1.11713	1.14969	1.45671	1.35748	1.29787	1.21177
YGL238W	0.997973	0.989386	1.56105	1.532	1.59673	1.6584
YGL240W	1.31606	1.39746	1.21959	0.965598	1.14466	1.11736
YGL241W	1.13167	1.05871	1.20933	1.06751	1.10921	1.10846
YGL242C	1.26797	1.1859	1.04406	1.0314	1.1652	0.985479
YGL243W	1.32342	1.12624	0.878874	0.951561	0.950599	1.03748
YGL244W	0.999172	0.933146	1.64646	1.81173	1.60017	1.6235
YGL245W	1.06382	0.975499	1.5767	1.58338	1.59788	1.55019
YGL246C	0.982293	0.987234	1.39469	1.31272	1.33936	1.4463
YGL247W	1.30308	1.31348	1.04688	0.90378	1.07419	1.12563
YGL248W	1.21147	1.07464	1.38821	1.27093	1.33367	1.19375
YGL249W	1.2179	1.5548	1.09444	0.552342	0.972957	0.760753
YGL250W	1.12373	1.4116	1.3685	0.793407	1.26545	0.91027
YGL251C	1.34884	1.46943	1.07425	0.480908	0.927217	0.634324
YGL252C	0.969839	0.981583	1.56842	1.5376	1.52254	1.47013
YGL253W	1.17199	1.30974	1.3308	1.1311	1.65227	1.57744
YGL254W	1.49355	1.36545	0.532168	0.495447	0.788363	0.93059
YGL255W	1.36063	1.21788	1.11632	1.16208	1.37144	1.22666
YGL256W	1.30532	0.944294	1.38019	1.71705	1.33698	1.55759
YGL257C	1.18633	1.14169	1.33128	1.23947	1.15989	1.21143
YGL258W	1.42975	1.37922	0.47001	0.480589	0.615584	0.713751
YGL263W	1.07991	0.968326	0.436336	0.356273	0.511934	0.563345
YGR001C	1.31253	1.27545	0.834058	1.00537	1.04261	1.17092
YGR002C	1.05674	1.03643	1.50313	1.67183	1.31427	1.36616
YGR003W	1.00415	1.08617	1.40761	1.37703	1.2245	1.21382
YGR004W	1.17682	1.23915	0.971317	0.988262	1.08747	1.07827
YGR005C	0.916061	1.02372	1.31453	1.48362	1.13452	1.24816
YGR006W	1.3255	1.36034	1.36519	1.2965	1.20747	1.31331
YGR007W	1.03446	1.10778	1.44916	1.60155	1.47706	1.56108
YGR008C	1.70047	1.61477	0.894997	0.896941	0.980892	1.00756
YGR009C	1.09825	1.21525	1.67914	1.73681	1.45864	1.40253
YGR010W	1.31695	1.25238	1.3145	1.40538	1.10366	1.19556
YGR012W	1.23066	1.27306	1.49367	1.43764	1.36158	1.37613
YGR013W	1.1836	1.20704	1.50268	1.38661	1.27769	1.14177
YGR014W	1.12633	1.29447	1.8695	1.89587	1.86133	1.82173
YGR019W	1.8568	2.02918	0.683879	0.562165	0.926996	0.890816
YGR020C	1.3647	1.37616	1.00194	0.906539	1.30117	1.36864
YGR023W	1.62287	1.81637	1.26458	0.920031	1.04205	0.954529
YGR024C	1.08535	1.14814	1.37089	1.13663	1.44344	1.43114
YGR027C	1.29028	1.37882	1.09004	0.911524	1.55079	1.63627
YGR028W	1.35293	1.32866	1.02364	1.03604	0.987041	1.02796
YGR029W	1.70646	1.73613	0.874936	0.666288	0.950437	0.986069
YGR030C	1.35458	1.32089	0.705998	0.551308	0.984039	1.02011
YGR031C-A	1.77225	1.68252	0.545292	0.824747	0.864856	1.18889
YGR031W	1.77631	1.57285	0.648866	0.765337	1.02221	1.21921
YGR032W	1.16541	1.19204	1.03131	0.904263	1.04854	0.960683
YGR033C	1.0541	1.13174	1.29397	1.15747	1.30583	1.33096
YGR034W	0.968483	1.13951	0.99418	0.818648	1.50641	1.59205
YGR036C	1.3674	1.52612	1.17012	0.984636	1.18474	1.22615
YGR037C	1.52745	1.68614	0.969792	0.722049	1.33664	1.35111
YGR038W	1.21466	1.40527	1.30674	1.13066	1.34269	1.43041
YGR040W	1.15611	1.30957	1.37962	1.33403	1.21552	1.21936
YGR041W	1.39783	1.34669	1.26693	1.10936	1.37161	1.21496
YGR042W	1.31804	1.28939	1.2529	1.09966	1.1248	1.0782
YGR043C	1.85737	1.79503	0.614275	0.478421	0.714491	0.681864
YGR044C	1.66749	1.79712	0.83585	0.617948	0.952886	0.857067
YGR046W	1.07946	1.15572	1.56908	1.57315	1.34551	1.33503
YGR047C	1.04546	1.17389	1.39505	1.27854	1.2898	1.11096
YGR048W	1.08645	1.08799	1.54403	1.41085	1.27993	1.24583
YGR049W	1.49956	1.58466	0.62865	0.448057	0.833663	0.885034
YGR054W	1.03387	1.09035	1.80093	1.84113	1.87728	1.95858
YGR055W	1.17956	1.28	1.45325	1.1485	1.50935	1.35781
YGR056W	0.958869	0.940521	1.45457	1.50348	1.46304	1.41429
YGR057C	1.01723	1.02466	1.43649	1.28339	1.26959	1.20964
YGR058W	1.3936	1.13009	1.2703	1.29867	1.15983	1.25094
YGR059W	1.99976	1.61683	0.522147	0.495858	0.603786	0.672751
YGR060W	1.34763	1.48115	1.0875	0.841259	1.46495	1.38038
YGR061C	1.20903	1.34853	1.20358	1.17354	1.43892	1.55342
YGR062C	1.49623	1.66466	0.876086	0.750972	1.10039	1.14313
YGR063C	1.48553	1.4918	0.867709	0.700189	0.99802	1.06091
YGR065C	1.22555	1.18712	1.38004	1.08736	1.18263	1.10196
YGR068C	1.12884	1.12803	1.38981	1.13969	1.2188	1.17679
YGR070W	1.25844	1.27618	1.09738	0.734678	0.983561	0.781023
YGR071C	0.906885	0.916662	1.40606	1.46454	1.38455	1.26344
YGR072W	0.996482	0.948192	1.49455	1.48829	1.35901	1.4365
YGR074W	1.11374	1.00545	1.41056	1.42266	1.48518	1.50372
YGR075C	1.27024	1.18891	1.08478	1.03617	0.909892	0.957235
YGR076C	1.16956	1.21755	1.09459	1.02438	1.12066	1.10636
YGR077C	1.25965	1.28803	1.49255	1.27644	1.23422	1.18591
YGR078C	1.32192	1.3693	1.53328	1.24731	1.51294	1.57181
YGR080W	1.18986	1.30628	1.50967	1.30578	1.25354	1.11429
YGR081C	1.14927	1.17372	1.31486	1.34828	1.41479	1.50071
YGR082W	1.24308	1.34246	1.32168	1.29899	1.44609	1.52424
YGR083C	1.08693	1.05319	1.65533	1.87868	1.59033	1.65581
YGR084C	1.00947	1.09606	1.46736	1.37214	1.36386	1.4011
YGR085C	0.344867	0.412583	0.351912	0.322578	0.557612	0.589881
YGR086C	1.08803	1.23042	1.67772	1.58239	1.78196	1.53095
YGR087C	1.85783	1.5901	0.554638	0.490441	0.565703	0.673198
YGR088W	1.8785	2.03066	0.797828	0.657687	0.786056	0.795031
YGR089W	0.892591	0.826137	1.61937	1.72372	1.61474	1.62418
YGR090W	1.01271	0.998707	1.78953	1.89923	1.81023	1.91898
YGR091W	1.11631	1.06666	1.18838	1.07498	1.00855	0.990061
YGR092W	1.139	1.33842	1.42472	1.23999	1.34347	1.15919
YGR093W	1.04328	1.21514	1.26664	1.12198	1.21958	1.18143
YGR094W	1.02253	1.0387	1.16814	1.2489	1.3451	1.44745
YGR095C	1.40361	1.43889	1.08611	1.02967	1.36739	1.28955
YGR096W	1.94396	1.98067	0.643704	0.561623	0.905441	0.984323
YGR097W	1.6053	1.64929	1.16708	0.89104	1.09244	0.955365
YGR098C	1.03658	0.993027	1.64958	1.55756	1.31644	1.21438
YGR099W	0.977273	1.18486	1.49055	1.35934	1.27434	1.12606
YGR100W	1.09233	1.17905	1.24965	1.20314	0.997236	1.01918
YGR101W	1.23251	1.26781	1.26346	1.24267	1.19759	1.1748
YGR102C	1.0875	1.25875	1.22387	1.21528	1.26139	1.1913
YGR103W	1.02608	1.13912	1.54067	1.49492	1.61821	1.66552
YGR104C	1.20422	1.09637	1.18998	1.21286	1.17827	1.25951
YGR105W	1.21219	1.34267	0.950581	0.813754	0.923311	0.968147
YGR106C	0.881033	1.00106	1.55594	1.37397	1.40498	1.42233
YGR108W	1.22514	1.47811	1.63114	1.30074	1.69239	1.49386
YGR109C	1.42069	1.57644	0.932184	0.627312	1.02402	0.840612
YGR110W	1.2717	1.49925	1.38485	1.14306	1.1102	1.10654
YGR112W	1.16958	1.38708	1.41095	1.0479	1.22516	0.971568
YGR113W	1.01508	1.14676	1.68306	1.7056	1.47841	1.50772
YGR116W	1.00492	0.919731	1.73095	1.89681	1.72682	1.73055
YGR118W	1.17257	1.1943	0.920246	0.810629	1.53658	1.74257
YGR119C	1.16067	1.16657	1.78544	1.80316	1.92838	1.92112
YGR120C	1.09748	1.11896	1.12767	1.1841	1.13172	1.19671
YGR121C	1.74107	1.58228	0.729072	0.758176	0.929296	0.955543
YGR122W	1.30588	1.39257	1.15268	1.0532	1.03547	1.09301
YGR123C	1.10303	1.09991	1.36427	1.38011	1.28876	1.3495
YGR124W	1.39828	1.5524	1.03546	0.994903	1.38944	1.45442
YGR128C	0.923412	0.997653	1.43536	1.51829	1.52694	1.65937
YGR129W	1.12622	1.4557	1.27254	0.942753	1.36855	1.23783
YGR130C	1.12533	1.14511	1.58467	1.5544	1.41995	1.19443
YGR131W	1.85439	1.8889	0.652194	0.464842	0.839953	0.760744
YGR132C	1.15758	1.10605	1.60953	1.71894	1.58785	1.57674
YGR133W	1.34286	1.64615	1.2426	0.938392	1.26252	1.16037
YGR134W	1.00976	1.00229	1.47553	1.39511	1.19403	1.17345
YGR135W	1.16825	1.20745	1.45912	1.36782	1.55754	1.60931
YGR136W	1.10781	1.16969	1.41664	1.31272	1.45224	1.30006
YGR138C	1.28126	1.59742	1.41264	1.09514	1.36958	0.9225
YGR140W	1.03863	1.21772	1.41119	1.16882	1.32062	1.161
YGR141W	1.29691	1.34233	1.44365	1.2324	1.26288	1.12582
YGR142W	1.20588	1.25265	1.31024	1.1718	1.10384	0.960506
YGR143W	1.13617	1.24895	1.52652	1.27403	1.29521	1.17778
YGR144W	2.06273	1.9892	0.621288	0.583093	0.662679	0.725229
YGR145W	0.913547	1.13162	1.66	1.59468	1.66963	1.51333
YGR146C	1.32975	1.55766	1.2719	0.847988	1.30702	1.18799
YGR147C	1.13906	1.28749	1.41014	1.40631	1.44103	1.38842
YGR148C	0.934962	1.16195	1.24596	1.17153	1.77163	1.87565
YGR149W	1.34114	1.67075	1.09686	0.724809	1.20689	0.926395
YGR150C	1.0462	1.02399	1.37585	1.36913	1.06644	1.14327
YGR152C	1.21291	1.50989	1.2496	1.14891	1.19073	1.20534
YGR154C	1.5731	1.58124	0.842389	0.763611	0.942082	0.995599
YGR155W	1.2575	1.27232	1.47729	1.27581	1.69574	1.65125
YGR156W	1.19242	1.28447	1.00008	0.948564	1.02207	1.17658
YGR157W	1.14259	1.13942	1.36616	1.42563	1.38677	1.32577
YGR158C	1.02104	1.10587	1.51082	1.62516	1.45613	1.67514
YGR159C	1.16861	1.44589	1.51264	1.3123	1.68924	1.71504
YGR162W	1.09314	1.31855	1.58022	1.57591	1.73463	1.78524
YGR163W	1.11918	1.12421	1.32879	1.36418	1.26809	1.24622
YGR165W	1.16427	1.27226	1.36351	1.40575	1.32495	1.35232
YGR166W	1.00825	1.0591	1.57368	1.60533	1.29366	1.24772
YGR167W	0.980784	1.12088	1.67847	1.75373	1.67022	1.65853
YGR169C	1.38335	1.5595	1.1528	1.04698	1.05559	1.07216
YGR169C-A	1.11322	1.32537	1.48982	1.46229	1.62056	1.72854
YGR170W	1.07042	1.07074	1.39767	1.51658	1.30498	1.22364
YGR171C	1.18416	1.22182	1.15687	1.15889	0.95361	1.0805
YGR172C	1.06493	1.12761	1.42717	1.40095	1.36051	1.4022
YGR173W	1.16559	1.18496	1.69743	1.76846	1.55818	1.71736
YGR174C	1.70699	2.06377	0.922966	0.651044	1.13277	1.02326
YGR175C	1.27987	1.42602	1.06463	1.1413	1.39751	1.55779
YGR177C	1.23901	1.43723	1.1079	1.16162	1.13465	1.2903
YGR178C	1.04032	1.08781	1.59895	1.68743	1.58224	1.58457
YGR179C	1.04286	1.08224	1.55755	1.53774	1.24486	1.18223
YGR180C	1.25417	1.43519	1.46014	1.1757	1.42546	1.28842
YGR181W	1.63285	1.71554	0.850306	0.661791	0.957242	1.12525
YGR183C	1.40412	1.46756	1.13458	0.864091	1.27595	1.32193
YGR184C	0.911855	1.08346	1.82439	1.82011	1.64014	1.49898
YGR185C	0.99088	0.95318	1.65218	1.80264	1.75108	1.77251
YGR186W	1.0206	1.12292	1.59541	1.65532	1.49735	1.46107
YGR187C	0.929101	1.11237	1.31098	1.16743	1.20814	1.49387
YGR188C	1.09066	1.49342	1.26769	0.857516	1.06817	0.899823
YGR189C	1.4096	1.56165	1.17101	0.776842	1.2854	1.05991
YGR191W	1.16348	1.2772	1.61145	1.72022	1.55582	1.6371
YGR192C	1.03887	1.17618	0.371756	0.252991	1.11342	1.09155
YGR193C	0.998984	1.1071	1.47713	1.56266	1.30546	1.37517
YGR194C	1.22975	1.66414	1.4318	1.08908	1.25955	0.979313
YGR195W	1.16384	1.11312	1.55503	1.69041	1.65745	1.78022
YGR196C	1.13849	1.12414	1.53859	1.54865	1.42228	1.32304
YGR197C	1.90167	1.98779	0.758664	0.642984	0.856564	0.841759
YGR198W	1.11046	1.29835	1.59693	1.53972	1.44673	1.48633
YGR199W	1.03436	1.04865	1.30206	1.36455	1.19719	1.18319
YGR200C	1.06123	1.07301	1.48758	1.48724	1.41398	1.56114
YGR202C	1.80761	1.93672	0.86466	0.704233	1.20194	1.18269
YGR203W	0.693036	0.636374	0.270161	0.231653	0.367699	0.42484
YGR204W	1.33239	1.43948	1.12059	1.20099	1.29725	1.39789
YGR205W	1.26795	1.31189	1.20117	0.996136	1.07479	1.09004
YGR206W	1.35688	1.45505	0.980926	0.871737	0.972716	0.886089
YGR207C	1.16337	1.2254	1.42873	1.32627	1.32024	1.37787
YGR208W	1.04509	1.03389	1.40698	1.42905	1.31515	1.48588
YGR209C	1.51851	1.52058	0.796271	0.802887	1.01107	1.01232
YGR211W	1.01112	1.10574	1.63789	1.69349	1.68366	1.72793
YGR212W	1.22682	1.34537	1.09883	0.879777	0.984034	0.907667
YGR213C	1.87012	1.76318	0.580167	0.613943	0.801124	0.759567
YGR214W	1.01376	1.08563	1.08283	0.931571	1.46503	1.65072
YGR215W	1.24069	1.31527	0.907866	0.859975	1.02949	1.06027
YGR216C	1.1188	1.09306	1.38634	1.39933	1.17158	1.25695
YGR217W	1.11691	1.16152	1.48604	1.58273	1.25197	1.32622
YGR218W	0.947497	0.896966	1.71498	1.78635	1.79903	1.70245
YGR220C	1.05897	0.997219	1.41931	1.37894	1.52524	1.49866
YGR221C	1.60635	1.53801	0.723061	0.579853	0.893329	0.804897
YGR222W	1.15202	1.18244	1.06145	0.892137	1.054	1.00659
YGR223C	1.05372	1.06644	1.29772	1.11576	1.1657	1.10644
YGR224W	1.62682	1.35231	0.979551	1.15683	0.962733	0.923263
YGR225W	1.40705	1.54119	0.905378	0.538497	0.828442	0.644045
YGR227W	0.921332	0.950167	1.07958	0.967659	1.02044	1.05282
YGR229C	1.02123	1.05299	1.53259	1.41964	1.52252	1.60527
YGR230W	1.59116	1.64202	0.671981	0.490043	0.779872	0.744471
YGR231C	1.04803	1.06772	1.54488	1.48133	1.55978	1.43231
YGR232W	1.42563	1.44714	1.01283	0.817813	1.14536	1.05228
YGR233C	0.89733	0.846895	1.34549	1.19206	1.0186	1.13758
YGR234W	1.43248	1.48052	0.988702	0.789709	1.22639	1.18282
YGR235C	1.07462	1.13048	1.24894	1.13128	1.36137	1.41385
[truncated: 3,135 more rows]
[truncated: 1 more columns]
