# Supplementary material for: Conserved crosstalk between histone deacetylation and H3K79 methylation generates DOT1L‐dose dependency in HDAC1‐deficient thymic lymphoma
Source: EMBO J. 2019 Jun 17;38(14):e101564. doi: 10.15252/embj.2019101564 (PMC6627229; doi:10.15252/embj.2019101564)
Supplement: Supplementary file 6 — Source Data for Figure 2 [file EMBJ-38-e101564-s004.zip › embj2019101564-sup-0004-SDataFig2/embj2019101564-sup-0006-SDataFig2B.xlsx]

## Sheet: ChIP-qPCR
ChIP
Locus:	NoORF	HO-Prom	SIP4	DBP1	ZIP1	SPA2
Antibody:	H3K79me3	H3K79me3	H3K79me3	H3K79me3	H3K79me3	H3K79me3
WT	0.00359	0.003335	0.001945	0.00595	0.005715	0.03955
	0.00177	0.001605	0.0008685	0.002695	0.00263	0.02055
	0.00235	0.002385	0.0013	0.00386	0.004325	0.0284
rpd3 KO	0.00269	0.00335	0.01075	0.0166	0.0166	0.0278
	0.004065	0.005395	0.0166	0.02195	0.0223	0.0366
	0.0052	0.005925	0.0224	0.03325	0.0311	0.05195
pRPD3	0.00725	0.00715	0.00746	0.0165	0.0175	0.06435
	0.004735	0.004805	0.004335	0.009895	0.008455	0.0454
	0.006415	0.006765	0.0073	0.0125	0.014	0.04925
rpd3H188A	0.00766	0.009165	0.03515	0.04275	0.0424	0.05765
	0.004365	0.006275	0.0201	0.02745	0.0287	0.04285
	0.006635	0.00786	0.0289	0.03625	0.037	0.05275
rpd3H155	0.00827	0.010185	0.02905	0.0384	0.05215	0.0513
	0.0129	0.01495	0.04215	0.06455	0.0716	0.09785
	0.008035	0.008915	0.0284	0.0407	0.04695	0.05315
	H3c	H3c	H3c	H3c	H3c	H3c
WT	0.08585	0.0833	0.131	0.1245	0.119	0.15
	0.0277	0.0381	0.04305	0.0533	0.04635	0.06935
	0.0884	0.09875	0.1425	0.1385	0.121	0.152
rpd3 KO	0.0469	0.04865	0.0528	0.0602	0.0532	0.07075
	0.127	0.1085	0.1315	0.1505	0.121	0.1585
	0.0835	0.07835	0.0983	0.1105	0.0821	0.113
pRPD3	0.155	0.1305	0.2415	0.2355	0.209	0.216
	0.119	0.1255	0.149	0.165	0.1525	0.172
	0.193	0.1645	0.148	0.278	0.242	0.229
rpd3H188A	0.1605	0.1455	0.2025	0.1845	0.1535	0.165
	0.155	0.1295	0.1825	0.1675	0.1495	0.167
	0.0969	0.0884	0.111	0.119	0.102	0.1125
rpd3H150A-H151A	0.1975	0.197	0.303	0.223	0.24	0.188
	0.171	0.147	0.2315	0.185	0.1955	0.163
	0.22	0.1775	0.285	0.2415	0.2295	0.185
	H3K79me3/H3c							Normalized to No ORF
	NoORF	Hoprom	SIP4	DBP1	ZIP1	SPA2		NoORF	Hoprom	SIP4	DBP1	ZIP1	SPA2
WT	0.0418171	0.040036	0.0148473	0.0477912	0.0480252	0.263667	WT	1	0.957407	0.355054	1.14286	1.14846	6.30523
	0.0638989	0.042126	0.0201742	0.0505629	0.0567422	0.296323		1	0.65926	0.315721	0.791294	0.887999	4.63737
	0.0265837	0.0241519	0.00912281	0.02787	0.0357438	0.186842		1	0.908522	0.343173	1.04839	1.34458	7.02844
rpd3 KO	0.0573561	0.0688592	0.203598	0.275748	0.31203	0.392933	rpd3 KO	1	1.20056	3.54973	4.80764	5.44023	6.85076
	0.0320079	0.0497235	0.126236	0.145847	0.184298	0.230915		1	1.55348	3.9439	4.5566	5.75788	7.21431
	0.0622754	0.0756222	0.227874	0.300905	0.378806	0.459735		1	1.21432	3.65913	4.83184	6.08276	7.38228
pRPD3	0.0467742	0.0547893	0.0308903	0.0700637	0.0837321	0.297917	pRPD3	1	1.17136	0.660413	1.49791	1.79013	6.36925
	0.0397899	0.0382869	0.029094	0.0599697	0.0554426	0.263953		1	0.962225	0.731189	1.50716	1.39338	6.63368
	0.0332383	0.0411246	0.0493243	0.044964	0.0578512	0.215066		1	1.23726	1.48396	1.35278	1.7405	6.4704
rpd3H188A	0.0477259	0.0629897	0.17358	0.231707	0.276221	0.349394	rpd3H188A	1	1.31982	3.63703	4.85496	5.78767	7.32085
	0.0281613	0.0484556	0.110137	0.163881	0.191973	0.256587		1	1.72065	3.91094	5.81936	6.81692	9.11133
	0.0684727	0.088914	0.26036	0.304622	0.362745	0.468889		1	1.29853	3.8024	4.44881	5.29766	6.84783
rpd3H150A-H151A	0.0418734	0.0517005	0.0958746	0.172197	0.217292	0.272872	rpd3H150A-H151A	1	1.23469	2.28963	4.11233	5.18925	6.5166
	0.0754386	0.101701	0.182073	0.348919	0.36624	0.600307		1	1.34813	2.41353	4.6252	4.85481	7.95755
	0.0365227	0.0502254	0.0996491	0.16853	0.204575	0.287297		1	1.37518	2.72841	4.61439	5.60131	7.86626
	NoORF	Hoprom	SIP4	DBP1	ZIP1	SPA2High
	MEAN	MEAN	MEAN	MEAN	MEAN	MEAN
WT	1	0.84173	0.337982	0.994181	1.12701	5.99035
rpd3 KO	1	1.32278	3.71758	4.73203	5.76029	7.14912
pRPD3	1	1.12362	0.95852	1.45262	1.64134	6.49111
rpd3H188A	1	1.44633	3.78345	5.04104	5.96742	7.76
rpd3H150A-H151A	1	1.31933	2.47719	4.45064	5.21513	7.44681
	STDEV	STDEV	STDEV	STDEV	STDEV	STDEV
WT	0	0.159903	0.0201737	0.181944	0.229042	1.22624
rpd3 KO	0	0.199905	0.203482	0.152404	0.321271	0.271688
pRPD3	0	0.143601	0.456417	0.0865874	0.216164	0.133423
rpd3H188A	0	0.237799	0.137933	0.703966	0.775414	1.19394
rpd3H150A-H151A	0	0.0745424	0.226213	0.293036	0.37392	0.806873
