# Supplementary material for: Conserved crosstalk between histone deacetylation and H3K79 methylation generates DOT1L‐dose dependency in HDAC1‐deficient thymic lymphoma
Source: EMBO J. 2019 Jun 17;38(14):e101564. doi: 10.15252/embj.2019101564 (PMC6627229; doi:10.15252/embj.2019101564)
Supplement: Supplementary file 6 — Source Data for Figure 2 [file EMBJ-38-e101564-s004.zip › embj2019101564-sup-0004-SDataFig2/embj2019101564-sup-0007-SDataFig2C-E.xlsx]

## Sheet: README
README
UME6
List of Ume6 target genes from: http://www.yeastract.com/findregulated.php
Documented regulations are filtered for Ume6 DNA binding evidence
GOTerm_meiosis
A list with meiosis genes was generated using YeastMine by searching for genes with a GO term containing "meio" or children thereof.
Telomeric distance
Nucleotides from closest telomere to the start coordinate of CDS/ORF

## Sheet: UME6
ORF
YBL015W
YAL054C
YCL025C
YPR029C
YDR035W
YHR137W
YBL078C
YLR114C
YIL033C
YPL161C
YOR078W
YLR438W
YML042W
YMR280C
YLR314C
YDR054C
YPL160W
YLR115W
YOR100C
YPL200W
YPR030W
YDR256C
YLR286C
YBR112C
YOL052C-A
YKL078W
YLR437C
YER179W
YJL090C
YDR284C
YNL191W
YDR359C
YHL030W
YLR051C
YAL053W
YKR009C
YLL029W
YFL022C
YCL058C
YFL021W
YLR013W
YIR013C
YDL215C
YDR309C
YDR508C
YHL031C
YMR281W
YJL103C
YFR015C
YML121W
YMR290C
YGL251C
YDL227C
YOL123W
YMR186W
YLR259C
YGR268C
YIL090W
YPR006C
YMR195W
YLR052W
YFR017C
YMR108W
YJL153C
YLR095C
YPL017C
YJL051W
YOL101C
YJR119C
YCL024W
YLR096W
YBL063W
YLL019C
YMR296C
YLR260W
YER112W
YJL102W
YER044C-A
YGR264C
YPR164W
YOR354C
YMR069W
YOL104C
YHR124W
YLR315W
YGR043C
YDL193W
YIL145C
YMR076C
YNL149C
YBR196C
YPR113W
YOL100W
YMR297W
YCL057W
YBL064C
YDR055W
YGR280C
YBR114W
YGR258C
YPL153C
YJR052W
YOR101W
YLR263W
YEL024W
YDR091C
YGL250W
YLL046C
YER131W
YML043C
YHR154W
YHR079C-A
YJR095W
YJL089W
YDR510W
YOR290C
YHR136C
YHR014W
YHR153C
YMR101C
YBR283C
YHR064C
YGL184C
YMR039C
YPR151C
YPL016W
YER111C
YMR291W
YIL144W
YPR163C
YOL124C
YDR092W
YLL039C
YNL186W
YDL210W
YIL031W
YIL091C
YJR044C
YBL077W
YBR184W
YBR284W
YCR061W
YEL025C
YER130C
YMR040W
YGR067C
YGR069W
YGR266W
YHR138C
YPL201C
YIL032C
YIR014W
YJL045W
YJL152W
YJR120W
YLL020C
YLL030C
YLL037W
YLR012C
YLR112W
YLR297W
YLR317W
YML122C
YOL103W-A
YOL103W-B
YOL131W
YGR281W
YOR338W
YOR291W
YPL034W
YOL092W
YGR270W
YDR285W

## Sheet: GOTerm_meiosis
S000000016	YAL018C	LDS1	ORF		GO:0030476	ascospore wall assembly	biological_process	IGI	SGD:S000000384	manually curated	GO:0051321	meiotic cell cycle	23966878	Lin CP, et al. (2013) A Highly Redundant Gene Network Controls Assembly of the Outer Spore Wall in S. cerevisiae. PLoS Genet 9(8):e1003700
S000000052	YAL056W	GPB2	ORF		GO:0030437	ascospore formation	biological_process	IMP		high-throughput	GO:0051321	meiotic cell cycle	12586695	Enyenihi AH and Saunders WS (2003) Large-scale functional genomic analysis of sporulation and meiosis in Saccharomyces cerevisiae. Genetics 163(1):47-54
S000000065	YAR007C	RFA1	ORF		GO:0007131	reciprocal meiotic recombination	biological_process	IMP		manually curated	GO:0007126	meiotic nuclear division	12072452	Soustelle C, et al. (2002) Replication protein A is required for meiotic recombination in Saccharomyces cerevisiae. Genetics 161(2):535-47
S000000072	YAR019C	CDC15	ORF		GO:0051229	meiotic spindle disassembly	biological_process	IMP		manually curated	GO:0000212	meiotic spindle organization	17660551	Pablo-Hernando ME, et al. (2007) Cdc15 is required for spore morphogenesis independently of Cdc14 in Saccharomyces cerevisiae. Genetics 177(1):281-93
S000000105	YBL009W	ALK2	ORF		GO:0051321	meiotic cell cycle	biological_process	IEP		manually curated	GO:0051321	meiotic cell cycle	12737306	Higgins JM (2003) Structure, function and evolution of haspin and haspin-related proteins, a distinctive group of eukaryotic protein kinases. Cell Mol Life Sci 60(3):446-62
S000000154	YBL058W	SHP1	ORF		GO:0030437	ascospore formation	biological_process	IMP		manually curated	GO:0051321	meiotic cell cycle	7891699	Zhang S, et al. (1995) The Saccharomyces SHP1 gene, which encodes a regulator of phosphoprotein phosphatase 1 with differential effects on glycogen metabolism, meiotic differentiation, and mitotic cell cycle progression. Mol Cell Biol 15(4):2037-50
S000000213	YBR009C	HHF1	ORF		GO:0043935	sexual sporulation resulting in formation of a cellular spore	biological_process	IMP		manually curated	GO:0051321	meiotic cell cycle	20713519	Govin J, et al. (2010) Systematic screen reveals new functional dynamics of histones H3 and H4 during gametogenesis. Genes Dev 24(16):1772-86
S000000214	YBR010W	HHT1	ORF		GO:0043935	sexual sporulation resulting in formation of a cellular spore	biological_process	IMP		manually curated	GO:0051321	meiotic cell cycle	20713519	Govin J, et al. (2010) Systematic screen reveals new functional dynamics of histones H3 and H4 during gametogenesis. Genes Dev 24(16):1772-86
S000000227	YBR023C	CHS3	ORF		GO:0030476	ascospore wall assembly	biological_process	IMP		manually curated	GO:0051321	meiotic cell cycle	1293886	Pammer M, et al. (1992) DIT101 (CSD2, CAL1), a cell cycle-regulated yeast gene required for synthesis of chitin in cell walls and chitosan in spore walls. Yeast 8(12):1089-99
S000000247	YBR043C	QDR3	ORF		GO:0030476	ascospore wall assembly	biological_process	IGI	UniProtKB:P38125	manually curated	GO:0051321	meiotic cell cycle	23966878	Lin CP, et al. (2013) A Highly Redundant Gene Network Controls Assembly of the Outer Spore Wall in S. cerevisiae. PLoS Genet 9(8):e1003700
S000000249	YBR045C	GIP1	ORF		GO:0030476	ascospore wall assembly	biological_process	IMP		manually curated	GO:0051321	meiotic cell cycle	11724821	Tachikawa H, et al. (2001) A Gip1p-Glc7p phosphatase complex regulates septin organization and spore wall formation. J Cell Biol 155(5):797-808
S000000261	YBR057C	MUM2	ORF		GO:0006279	premeiotic DNA replication	biological_process	IGI		manually curated	GO:0006279	premeiotic DNA replication	11238403	Davis L, et al. (2001) The Saccharomyces cerevisiae MUM2 gene interacts with the DNA replication machinery and is required for meiotic levels of double strand breaks. Genetics 157(3):1179-89
S000000277	YBR073W	RDH54	ORF		GO:0007131	reciprocal meiotic recombination	biological_process	IGI		manually curated	GO:0007126	meiotic nuclear division	9409819	Klein HL (1997) RDH54, a RAD54 homologue in Saccharomyces cerevisiae, is required for mitotic diploid-specific recombination and repair and for meiosis. Genetics 147(4):1533-43
S000000292	YBR088C	POL30	ORF		GO:0000710	meiotic mismatch repair	biological_process	IGI	SGD:S000005450	manually curated	GO:0000710	meiotic mismatch repair	18245822	Stone J, et al. (2008) Role of proliferating cell nuclear antigen interactions in the mismatch repair-dependent processing of mitotic and meiotic recombination intermediates in yeast. Genetics 178(3):1221-36
S000000302	YBR098W	MMS4	ORF		GO:0000712	resolution of meiotic recombination intermediates	biological_process	IGI	SGD:S000002794	manually curated	GO:0000712	resolution of meiotic recombination intermediates	18691964	Jessop L and Lichten M (2008) Mus81/Mms4 endonuclease and Sgs1 helicase collaborate to ensure proper recombination intermediate metabolism during meiosis. Mol Cell 31(3):313-23
S000000307	YBR103W	SIF2	ORF		GO:0045835	negative regulation of meiotic nuclear division	biological_process	IPI		manually curated	GO:0007126	meiotic nuclear division	11711434	Pijnappel WW, et al. (2001) The S. cerevisiae SET3 complex includes two histone deacetylases, Hos2 and Hst1, and is a meiotic-specific repressor of the sporulation gene program. Genes Dev 15(22):2991-3004
S000000311	YBR107C	IML3	ORF		GO:0030437	ascospore formation	biological_process	IMP		manually curated	GO:0051321	meiotic cell cycle	15241623	Ghosh SK, et al. (2004) The Iml3 protein of the budding yeast is required for the prevention of precocious sister chromatid separation in meiosis I and for sister chromatid disjunction in meiosis II. Curr Genet 46(2):82-91
S000000340	YBR136W	MEC1	ORF		GO:0007131	reciprocal meiotic recombination	biological_process	IMP		manually curated	GO:0007126	meiotic nuclear division	10511543	Grushcow JM, et al. (1999) Saccharomyces cerevisiae checkpoint genes MEC1, RAD17 and RAD24 are required for normal meiotic recombination partner choice. Genetics 153(2):607-20
S000000352	YBR148W	YSW1	ORF		GO:0032120	ascospore-type prospore membrane assembly	biological_process	IMP		manually curated	GO:0051321	meiotic cell cycle	19465564	Ishihara M, et al. (2009) Protein phosphatase type 1-interacting protein Ysw1 is involved in proper septin organization and prospore membrane formation during sporulation. Eukaryot Cell 8(7):1027-37
S000000364	YBR160W	CDC28	ORF		GO:0000706	meiotic DNA double-strand break processing	biological_process	IGI	SGD:S000003143	manually curated	GO:0000706	meiotic DNA double-strand break processing	20150422	Manfrini N, et al. (2010) Processing of meiotic DNA double strand breaks requires cyclin-dependent kinase and multiple nucleases. J Biol Chem 285(15):11628-37
S000000379	YBR175W	SWD3	ORF		GO:1903341	regulation of meiotic DNA double-strand break formation	biological_process	IMP		manually curated	GO:0007126	meiotic nuclear division	23246437	Sommermeyer V, et al. (2013) Spp1, a member of the Set1 Complex, promotes meiotic DSB formation in promoters by tethering histone H3K4 methylation sites to chromosome axes. Mol Cell 49(1):43-54
S000000384	YBR180W	DTR1	ORF		GO:0030476	ascospore wall assembly	biological_process	IMP		manually curated	GO:0051321	meiotic cell cycle	12455697	Felder T, et al. (2002) Dtrlp, a multidrug resistance transporter of the major facilitator superfamily, plays an essential role in spore wall maturation in Saccharomyces cerevisiae. Eukaryot Cell 1(5):799-810
S000000390	YBR186W	PCH2	ORF		GO:0007131	reciprocal meiotic recombination	biological_process	IMP		manually curated	GO:0007126	meiotic nuclear division	18305165	Borner GV, et al. (2008) Yeast Pch2 promotes domainal axis organization, timely recombination progression, and arrest of defective recombinosomes during meiosis. Proc Natl Acad Sci U S A 105(9):3327-32
S000000454	YBR250W	SPO23	ORF		GO:0051321	meiotic cell cycle	biological_process	IMP		manually curated	GO:0051321	meiotic cell cycle	17179081	Tevzadze GG, et al. (2007) Genetic evidence for a SPO1-dependent signaling pathway controlling meiotic progression in yeast. Genetics 175(3):1213-27
S000000553	YCL048W	SPS22	ORF		GO:0030476	ascospore wall assembly	biological_process	IMP		manually curated	GO:0051321	meiotic cell cycle	15590821	Coluccio A, et al. (2004) Morphogenetic pathway of spore wall assembly in Saccharomyces cerevisiae. Eukaryot Cell 3(6):1464-75
S000000560	YCL055W	KAR4	ORF		GO:0051321	meiotic cell cycle	biological_process	IMP		manually curated	GO:0051321	meiotic cell cycle	8754797	Kurihara LJ, et al. (1996) Kar4p, a karyogamy-specific component of the yeast pheromone response pathway. Mol Cell Biol 16(8):3990-4002
S000000595	YCR002C	CDC10	ORF		GO:0072687	meiotic spindle	cellular_component	IDA		manually curated	GO:0072687	meiotic spindle	18826657	Pablo-Hernando ME, et al. (2008) Septins localize to microtubules during nutritional limitation in Saccharomyces cerevisiae. BMC Cell Biol 955
S000000641	YCR045C	RRT12	ORF		GO:0030476	ascospore wall assembly	biological_process	IMP		manually curated	GO:0051321	meiotic cell cycle	19779569	Suda Y, et al. (2009) A screen for spore wall permeability mutants identifies a secreted protease required for proper spore wall assembly. PLoS One 4(9):e7184
S000000682	YCR086W	CSM1	ORF		GO:0045132	meiotic chromosome segregation	biological_process	IMP		manually curated	GO:0007126	meiotic nuclear division	11470404	Rabitsch KP, et al. (2001) A screen for genes required for meiosis and spore formation based on whole-genome expression. Curr Biol 11(13):1001-9
S000000688	YCR092C	MSH3	ORF		GO:0000710	meiotic mismatch repair	biological_process	IMP		manually curated	GO:0000710	meiotic mismatch repair	16702432	Stone JE and Petes TD (2006) Analysis of the proteins involved in the in vivo repair of base-base mismatches and four-base loops formed during meiotic recombination in the yeast Saccharomyces cerevisiae. Genetics 173(3):1223-39
S000000822	YER020W	GPA2	ORF		GO:0030437	ascospore formation	biological_process	IMP		manually curated	GO:0051321	meiotic cell cycle	10454558	Donzeau M and Bandlow W (1999) The yeast trimeric guanine nucleotide-binding protein alpha subunit, Gpa2p, controls the meiosis-specific kinase Ime2p activity in response to nutrients. Mol Cell Biol 19(9):6110-9
S000000848	YER046W	SPO73	ORF		GO:0030437	ascospore formation	biological_process	IMP		manually curated	GO:0051321	meiotic cell cycle	11470404	Rabitsch KP, et al. (2001) A screen for genes required for meiosis and spore formation based on whole-genome expression. Curr Biol 11(13):1001-9
S000000897	YER095W	RAD51	ORF		GO:0000709	meiotic joint molecule formation	biological_process	IMP		manually curated	GO:0000709	meiotic joint molecule formation	1581961	Shinohara A, et al. (1992) Rad51 protein involved in repair and recombination in S. cerevisiae is a RecA-like protein. Cell 69(3):457-70
S000000898	YER096W	SHC1	ORF		GO:0030437	ascospore formation	biological_process	IDA		manually curated	GO:0051321	meiotic cell cycle	11918806	Sanz M, et al. (2002) Control of chitin synthesis through Shc1p, a functional homologue of Chs4p specifically induced during sporulation. Mol Microbiol 43(5):1183-95
S000000908	YER106W	MAM1	ORF		GO:0010789	meiotic sister chromatid cohesion involved in meiosis I	biological_process	IGI	SGD:S000005599	manually curated	GO:0007126	meiotic nuclear division	15062096	Katis VL, et al. (2004) Maintenance of cohesin at centromeres after meiosis I in budding yeast requires a kinetochore-associated protein related to MEI-S332. Curr Biol 14(7):560-72
S000000917	YER115C	SPR6	ORF		GO:0030437	ascospore formation	biological_process	IEP		manually curated	GO:0051321	meiotic cell cycle	2253272	Kallal LA, et al. (1990) Functional analysis of the sporulation-specific SPR6 gene of Saccharomyces cerevisiae. Curr Genet 18(4):293-301
S000000934	YER132C	PMD1	ORF		GO:0030437	ascospore formation	biological_process	IGI	UniProtKB:P53094	manually curated	GO:0051321	meiotic cell cycle	9383076	Benni ML and Neigeborn L (1997) Identification of a new class of negative regulators affecting sporulation-specific gene expression in yeast. Genetics 147(3):1351-66
S000000935	YER133W	GLC7	ORF		GO:0030437	ascospore formation	biological_process	IMP		manually curated	GO:0051321	meiotic cell cycle	9584086	Ramaswamy NT, et al. (1998) Regulation of yeast glycogen metabolism and sporulation by Glc7p protein phosphatase. Genetics 149(1):57-72
S000000975	YER173W	RAD24	ORF		GO:0007131	reciprocal meiotic recombination	biological_process	IMP		manually curated	GO:0007126	meiotic nuclear division	10511543	Grushcow JM, et al. (1999) Saccharomyces cerevisiae checkpoint genes MEC1, RAD17 and RAD24 are required for normal meiotic recombination partner choice. Genetics 153(2):607-20
S000000979	YER177W	BMH1	ORF		GO:0030437	ascospore formation	biological_process	IGI	UniProtKB:P34730	manually curated	GO:0051321	meiotic cell cycle	9215628	Roberts RL, et al. (1997) 14-3-3 proteins are essential for RAS/MAPK cascade signaling during pseudohyphal development in S. cerevisiae. Cell 89(7):1055-65
S000000981	YER179W	DMC1	ORF		GO:0000709	meiotic joint molecule formation	biological_process	IMP		manually curated	GO:0000709	meiotic joint molecule formation	22955832	Cloud V, et al. (2012) Rad51 is an accessory factor for Dmc1-mediated joint molecule formation during meiosis. Science 337(6099):1222-5
S000000982	YER180C	ISC10	ORF		GO:0030437	ascospore formation	biological_process	IMP		manually curated	GO:0051321	meiotic cell cycle	8455558	Kobayashi T, et al. (1993) Isolation and characterization of a yeast gene that is homologous with a meiosis-specific cDNA from a plant. Mol Gen Genet 237(1-2):225-32
S000001014	YHL022C	SPO11	ORF		GO:0042138	meiotic DNA double-strand break formation	biological_process	IGI	SGD:S000005194	manually curated	GO:0007126	meiotic nuclear division	2190690	Cao L, et al. (1990) A pathway for generation and processing of double-strand breaks during meiotic recombination in S. cerevisiae. Cell 61(6):1089-101
S000001015	YHL023C	NPR3	ORF		GO:0051321	meiotic cell cycle	biological_process	IMP		manually curated	GO:0051321	meiotic cell cycle	18069899	Jordan PW, et al. (2007) Novel roles for selected genes in meiotic DNA processing. PLoS Genet 3(12):e222
S000001016	YHL024W	RIM4	ORF		GO:0006279	premeiotic DNA replication	biological_process	IMP		manually curated	GO:0006279	premeiotic DNA replication	11713679	Deng C and Saunders WS (2001) RIM4 encodes a meiotic activator required for early events of meiosis in Saccharomyces cerevisiae. Mol Genet Genomics 266(3):497-504
S000001019	YHL027W	RIM101	ORF		GO:0030437	ascospore formation	biological_process	IMP		manually curated	GO:0051321	meiotic cell cycle	8417990	Su SS and Mitchell AP (1993) Identification of functionally related genes that stimulate early meiotic gene expression in yeast. Genetics 133(1):67-77
S000001056	YHR014W	SPO13	ORF		GO:0051177	meiotic sister chromatid cohesion	biological_process	IGI		manually curated	GO:0007126	meiotic nuclear division	15620644	Lee BH, et al. (2004) Spo13 maintains centromeric cohesion and kinetochore coorientation during meiosis I. Curr Biol 14(24):2168-82
S000001081	YHR039C	MSC7	ORF		GO:0007131	reciprocal meiotic recombination	biological_process	IMP		manually curated	GO:0007126	meiotic nuclear division	10511544	Thompson DA and Stahl FW (1999) Genetic control of recombination partner preference in yeast meiosis. Isolation and characterization of mutants elevated for meiotic unequal sister-chromatid recombination. Genetics 153(2):621-41
S000001161	YHR119W	SET1	ORF		GO:0030437	ascospore formation	biological_process	IMP		manually curated	GO:0051321	meiotic cell cycle	17150765	Morohashi N, et al. (2005) Effect of histone methyltransferase gene mutations on sporulation in S. cerevisiae. Nucleic Acids Symp Ser (Oxf) (49):325-6
S000001166	YHR124W	NDT80	ORF		GO:0051321	meiotic cell cycle	biological_process	IMP		manually curated	GO:0051321	meiotic cell cycle	8524222	Xu L, et al. (1995) NDT80, a meiosis-specific gene required for exit from pachytene in Saccharomyces cerevisiae. Mol Cell Biol 15(12):6572-81
S000001181	YHR139C	SPS100	ORF		GO:0030476	ascospore wall assembly	biological_process	IMP		manually curated	GO:0051321	meiotic cell cycle	3280971	Law DT and Segall J (1988) The SPS100 gene of Saccharomyces cerevisiae is activated late in the sporulation process and contributes to spore wall maturation. Mol Cell Biol 8(2):912-22
S000001195	YHR152W	SPO12	ORF		GO:0007127	meiosis I	biological_process	IMP		manually curated	GO:0007126	meiotic nuclear division	7021311	Klapholz S and Esposito RE (1980) Isolation of SPO12-1 and SPO13-1 from a natural variant of yeast that undergoes a single meiotic division. Genetics 96(3):567-88
S000001196	YHR153C	SPO16	ORF		GO:0007130	synaptonemal complex assembly	biological_process	IMP		manually curated	GO:0007126	meiotic nuclear division	18297071	Shinohara M, et al. (2008) Crossover assurance and crossover interference are distinctly regulated by the ZMM proteins during yeast meiosis. Nat Genet 40(3):299-309
S000001200	YHR157W	REC104	ORF		GO:0007131	reciprocal meiotic recombination	biological_process	IMP		manually curated	GO:0007126	meiotic nuclear division	9177999	Galbraith AM, et al. (1997) Recombination and the progression of meiosis in Saccharomyces cerevisiae. Genetics 146(2):481-9
S000001207	YHR164C	DNA2	ORF		GO:0000706	meiotic DNA double-strand break processing	biological_process	IGI	SGD:S000000981	manually curated	GO:0000706	meiotic DNA double-strand break processing	20150422	Manfrini N, et al. (2010) Processing of meiotic DNA double strand breaks requires cyclin-dependent kinase and multiple nucleases. J Biol Chem 285(15):11628-37
S000001227	YHR184W	SSP1	ORF		GO:0030476	ascospore wall assembly	biological_process	IMP		manually curated	GO:0051321	meiotic cell cycle	11742972	Moreno-Borchart AC, et al. (2001) Prospore membrane formation linked to the leading edge protein (LEP) coat assembly. EMBO J 20(24):6946-57
S000001228	YHR185C	PFS1	ORF		GO:0030476	ascospore wall assembly	biological_process	IMP		manually curated	GO:0051321	meiotic cell cycle	11553705	Deng C and Saunders WS (2001) ADY1, a novel gene required for prospore membrane formation at selected spindle poles in Saccharomyces cerevisiae. Mol Biol Cell 12(9):2646-59
S000001279	YIL017C	VID28	ORF		GO:0030437	ascospore formation	biological_process	IMP		high-throughput	GO:0051321	meiotic cell cycle	12586695	Enyenihi AH and Saunders WS (2003) Large-scale functional genomic analysis of sporulation and meiosis in Saccharomyces cerevisiae. Genetics 163(1):47-54
S000001334	YIL072W	HOP1	ORF		GO:0007129	synapsis	biological_process	IMP		manually curated	GO:0007126	meiotic nuclear division	2107981	Hollingsworth NM, et al. (1990) The HOP1 gene encodes a meiosis-specific component of yeast chromosomes. Cell 61(1):73-84
S000001335	YIL073C	SPO22	ORF		GO:0090173	regulation of synaptonemal complex assembly	biological_process	IMP		manually curated	GO:0007126	meiotic nuclear division	16740482	Tsubouchi T, et al. (2006) The meiosis-specific zip4 protein regulates crossover distribution by promoting synaptonemal complex formation together with zip2. Dev Cell 10(6):809-19
S000001374	YIL112W	HOS4	ORF		GO:0045835	negative regulation of meiotic nuclear division	biological_process	IPI		manually curated	GO:0007126	meiotic nuclear division	11711434	Pijnappel WW, et al. (2001) The S. cerevisiae SET3 complex includes two histone deacetylases, Hos2 and Hst1, and is a meiotic-specific repressor of the sporulation gene program. Genes Dev 15(22):2991-3004
S000001382	YIL120W	QDR1	ORF		GO:0030476	ascospore wall assembly	biological_process	IGI	UniProtKB:P38125	manually curated	GO:0051321	meiotic cell cycle	23966878	Lin CP, et al. (2013) A Highly Redundant Gene Network Controls Assembly of the Outer Spore Wall in S. cerevisiae. PLoS Genet 9(8):e1003700
S000001388	YIL126W	STH1	ORF		GO:0051321	meiotic cell cycle	biological_process	IMP		manually curated	GO:0051321	meiotic cell cycle	10320476	Yukawa M, et al. (1999) Nps1/Sth1p, a component of an essential chromatin-remodeling complex of Saccharomyces cerevisiae, is required for the maximal expression of early meiotic genes. Genes Cells 4(2):99-110
S000001394	YIL132C	CSM2	ORF		GO:0045132	meiotic chromosome segregation	biological_process	IMP		manually curated	GO:0007126	meiotic nuclear division	11470404	Rabitsch KP, et al. (2001) A screen for genes required for meiosis and spore formation based on whole-genome expression. Curr Biol 11(13):1001-9
S000001449	YIR010W	DSN1	ORF		GO:0051455	attachment of spindle microtubules to kinetochore involved in homologous chromosome segregation	biological_process	IGI	SGD:S000001014,SGD:S000001195	manually curated	GO:0007126	meiotic nuclear division	23861669	Sarkar S, et al. (2013) Monopolin Subunit Csm1 Associates with MIND Complex to Establish Monopolar Attachment of Sister Kinetochores at Meiosis I. PLoS Genet 9(7):e1003610
S000001464	YIR025W	MND2	ORF		GO:0007131	reciprocal meiotic recombination	biological_process	IMP		manually curated	GO:0007126	meiotic nuclear division	11470404	Rabitsch KP, et al. (2001) A screen for genes required for meiosis and spore formation based on whole-genome expression. Curr Biol 11(13):1001-9
S000001465	YIR026C	YVH1	ORF		GO:0030476	ascospore wall assembly	biological_process	IGI	SGD:S000003854	manually curated	GO:0051321	meiotic cell cycle	10464190	Beeser AE and Cooper TG (1999) The dual-specificity protein phosphatase Yvh1p acts upstream of the protein kinase mck1p in promoting spore development in Saccharomyces cerevisiae. J Bacteriol 181(17):5219-24
S000001579	YKL096W	CWP1	ORF		GO:0032120	ascospore-type prospore membrane assembly	biological_process	IGI	SGD:S000004531	manually curated	GO:0051321	meiotic cell cycle	18756268	Maier P, et al. (2008) The SpoMBe pathway drives membrane bending necessary for cytokinesis and spore formation in yeast meiosis. EMBO J 27(18):2363-74
S000001737	YKR029C	SET3	ORF		GO:0045835	negative regulation of meiotic nuclear division	biological_process	IMP		manually curated	GO:0007126	meiotic nuclear division	11711434	Pijnappel WW, et al. (2001) The S. cerevisiae SET3 complex includes two histone deacetylases, Hos2 and Hst1, and is a meiotic-specific repressor of the sporulation gene program. Genes Dev 15(22):2991-3004
S000001739	YKR031C	SPO14	ORF		GO:0031321	ascospore-type prospore assembly	biological_process	IMP		manually curated	GO:0051321	meiotic cell cycle	16554438	Nakanishi H, et al. (2006) Phospholipase D and the SNARE Sso1p are necessary for vesicle fusion during sporulation in yeast. J Cell Sci 119(Pt 7):1406-15
S000001855	YFL039C	ACT1	ORF		GO:0030476	ascospore wall assembly	biological_process	IDA		manually curated	GO:0051321	meiotic cell cycle	17118118	Taxis C, et al. (2006) Dynamic Organization of the Actin Cytoskeleton During Meiosis and Spore Formation in Budding Yeast. Traffic 7(12):1628-1642
S000001857	YFL037W	TUB2	ORF		GO:0045143	homologous chromosome segregation	biological_process	IC	GO:0045298	manually curated	GO:0007126	meiotic nuclear division	9488492	Archer JE, et al. (1998) Formation and function of the Rbl2p-beta-tubulin complex. Mol Cell Biol 18(3):1757-62
S000001861	YFL033C	RIM15	ORF		GO:0051039	positive regulation of transcription involved in meiotic cell cycle	biological_process	IMP		manually curated	GO:0051037	regulation of transcription involved in meiotic cell cycle	9111339	Vidan S and Mitchell AP (1997) Stimulation of yeast meiotic gene expression by the glucose-repressible protein kinase Rim15p. Mol Cell Biol 17(5):2688-97
S000001863	YFL031W	HAC1	ORF		GO:0010674	negative regulation of transcription from RNA polymerase II promoter involved in meiotic cell cycle	biological_process	IDA		manually curated	GO:0010672	regulation of transcription from RNA polymerase II promoter involved in meiotic cell cycle	15141165	Schroder M, et al. (2004) The unfolded protein response represses differentiation through the RPD3-SIN3 histone deacetylase. EMBO J 23(11):2281-92
S000001865	YFL029C	CAK1	ORF		GO:0051321	meiotic cell cycle	biological_process	IMP		manually curated	GO:0051321	meiotic cell cycle	11739722	Schaber M, et al. (2002) CAK1 promotes meiosis and spore formation in Saccharomyces cerevisiae in a CDC28-independent fashion. Mol Cell Biol 22(1):57-68
S000001885	YFL009W	CDC4	ORF		GO:0051321	meiotic cell cycle	biological_process	IMP		manually curated	GO:0051321	meiotic cell cycle	328339	Simchen G and Hirschberg J (1977) Effects of the mitotic cell-cycle mutation cdc4 on yeast meiosis. Genetics 86(1):57-72
S000001889	YFL005W	SEC4	ORF		GO:0031321	ascospore-type prospore assembly	biological_process	IMP		manually curated	GO:0051321	meiotic cell cycle	9425151	Neiman AM (1998) Prospore membrane formation defines a developmentally regulated branch of the secretory pathway in yeast. J Cell Biol 140(1):29-37
S000001891	YFL003C	MSH4	ORF		GO:0007131	reciprocal meiotic recombination	biological_process	IMP		manually curated	GO:0007126	meiotic nuclear division	11454751	Novak JE, et al. (2001) The budding yeast Msh4 protein functions in chromosome synapsis and the regulation of crossover distribution. Genetics 158(3):1013-25
S000001924	YFR028C	CDC14	ORF		GO:0051229	meiotic spindle disassembly	biological_process	IMP		manually curated	GO:0000212	meiotic spindle organization	12737806	Marston AL, et al. (2003) The Cdc14 phosphatase and the FEAR network control meiotic spindle disassembly and chromosome segregation. Dev Cell 4(5):711-26
S000001927	YFR031C	SMC2	ORF		GO:0007130	synaptonemal complex assembly	biological_process	IC	GO:0000799	manually curated	GO:0007126	meiotic nuclear division	10811823	Freeman L, et al. (2000) The condensin complex governs chromosome condensation and mitotic transmission of rDNA. J Cell Biol 149(4):811-24
S000001935	YFR039C	OSW7	ORF		GO:0030476	ascospore wall assembly	biological_process	IGI	UniProtKB:P53075	manually curated	GO:0051321	meiotic cell cycle	23966878	Lin CP, et al. (2013) A Highly Redundant Gene Network Controls Assembly of the Outer Spore Wall in S. cerevisiae. PLoS Genet 9(8):e1003700
S000001954	YER044C-A	MEI4	ORF		GO:0042138	meiotic DNA double-strand break formation	biological_process	IGI	SGD:S000005194	manually curated	GO:0007126	meiotic nuclear division	10224247	Jiao K, et al. (1999) Coordination of the initiation of recombination and the reductional division in meiosis in Saccharomyces cerevisiae. Genetics 152(1):117-28
S000001957	YHR079C-A	SAE3	ORF		GO:0000707	meiotic DNA recombinase assembly	biological_process	IMP		manually curated	GO:0000707	meiotic DNA recombinase assembly	15579681	Tsubouchi H and Roeder GS (2004) The budding yeast mei5 and sae3 proteins act together with dmc1 during meiotic recombination. Genetics 168(3):1219-30
S000002142	YAL068C	PAU8	ORF		GO:0030437	ascospore formation	biological_process	IMP		high-throughput	GO:0051321	meiotic cell cycle	12586695	Enyenihi AH and Saunders WS (2003) Large-scale functional genomic analysis of sporulation and meiosis in Saccharomyces cerevisiae. Genetics 163(1):47-54
S000002175	YDL017W	CDC7	ORF		GO:0006279	premeiotic DNA replication	biological_process	IMP		manually curated	GO:0006279	premeiotic DNA replication	16319063	Valentin G, et al. (2006) Dual role of the Cdc7-regulatory protein Dbf4 during yeast meiosis. J Biol Chem 281(5):2828-34
S000002187	YDL029W	ARP2	ORF		GO:0030476	ascospore wall assembly	biological_process	IMP		manually curated	GO:0051321	meiotic cell cycle	17118118	Taxis C, et al. (2006) Dynamic Organization of the Actin Cytoskeleton During Meiosis and Spore Formation in Budding Yeast. Traffic 7(12):1628-1642
S000002232	YDL074C	BRE1	ORF		GO:0042138	meiotic DNA double-strand break formation	biological_process	IMP		manually curated	GO:0007126	meiotic nuclear division	15280549	Yamashita K, et al. (2004) Rad6-Bre1-mediated histone H2B ubiquitylation modulates the formation of double-strand breaks during meiosis. Proc Natl Acad Sci U S A 101(31):11380-5
S000002313	YDL154W	MSH5	ORF		GO:0007131	reciprocal meiotic recombination	biological_process	IMP		manually curated	GO:0007126	meiotic nuclear division	15066280	Borner GV, et al. (2004) Crossover/noncrossover differentiation, synaptonemal complex formation, and regulatory surveillance at the leptotene/zygotene transition of meiosis. Cell 117(1):29-45
S000002314	YDL155W	CLB3	ORF		GO:0007135	meiosis II	biological_process	IDA		manually curated	GO:0007126	meiotic nuclear division	18423199	Carlile TM and Amon A (2008) Meiosis I is established through division-specific translational control of a cyclin. Cell 133(2):280-91
S000002353	YDL194W	SNF3	ORF		GO:0045835	negative regulation of meiotic nuclear division	biological_process	IMP		manually curated	GO:0007126	meiotic nuclear division	18616605	Gray M, et al. (2008) Glucose induction pathway regulates meiosis in Saccharomyces cerevisiae in part by controlling turnover of Ime2p meiotic kinase. FEMS Yeast Res 8(5):676-84
S000002381	YDL222C	FMP45	ORF		GO:0030437	ascospore formation	biological_process	IGI		manually curated	GO:0051321	meiotic cell cycle	11784867	Young ME, et al. (2002) The Sur7p family defines novel cortical domains in Saccharomyces cerevisiae, affects sphingolipid metabolism, and is involved in sporulation. Mol Cell Biol 22(3):927-34
S000002398	YDL239C	ADY3	ORF		GO:0030476	ascospore wall assembly	biological_process	IMP		manually curated	GO:0051321	meiotic cell cycle	11973299	Nickas ME and Neiman AM (2002) Ady3p links spindle pole body function to spore wall synthesis in Saccharomyces cerevisiae. Genetics 160(4):1439-50
S000002411	YDR004W	RAD57	ORF		GO:0000707	meiotic DNA recombinase assembly	biological_process	IMP		manually curated	GO:0000707	meiotic DNA recombinase assembly	9679065	Gasior SL, et al. (1998) Rad52 associates with RPA and functions with rad55 and rad57 to assemble meiotic recombination complexes. Genes Dev 12(14):2208-21
S000002434	YDR027C	VPS54	ORF		GO:0030476	ascospore wall assembly	biological_process	IMP		manually curated	GO:0051321	meiotic cell cycle	17645731	Morishita M, et al. (2007) Snc1p v-SNARE transport to the prospore membrane during yeast sporulation is dependent on endosomal retrieval pathways. Traffic 8(9):1231-45
S000002459	YDR052C	DBF4	ORF		GO:0006279	premeiotic DNA replication	biological_process	IMP		manually curated	GO:0006279	premeiotic DNA replication	16319063	Valentin G, et al. (2006) Dual role of the Cdc7-regulatory protein Dbf4 during yeast meiosis. J Biol Chem 281(5):2828-34
S000002482	YDR075W	PPH3	ORF		GO:0072462	signal transduction involved in meiotic recombination checkpoint	biological_process	IMP		manually curated	GO:0033313	meiotic cell cycle checkpoint	20951350	Falk JE, et al. (2010) A Mec1- and PP4-dependent checkpoint couples centromere pairing to meiotic recombination. Dev Cell 19(4):599-611
S000002483	YDR076W	RAD55	ORF		GO:0000707	meiotic DNA recombinase assembly	biological_process	IMP		manually curated	GO:0000707	meiotic DNA recombinase assembly	9679065	Gasior SL, et al. (1998) Rad52 associates with RPA and functions with rad55 and rad57 to assemble meiotic recombination complexes. Genes Dev 12(14):2208-21
S000002504	YDR097C	MSH6	ORF		GO:0000710	meiotic mismatch repair	biological_process	IMP		manually curated	GO:0000710	meiotic mismatch repair	16702432	Stone JE and Petes TD (2006) Analysis of the proteins involved in the in vivo repair of base-base mismatches and four-base loops formed during meiotic recombination in the yeast Saccharomyces cerevisiae. Genetics 173(3):1223-39
S000002506	YDR099W	BMH2	ORF		GO:0030437	ascospore formation	biological_process	IGI		manually curated	GO:0051321	meiotic cell cycle	9215628	Roberts RL, et al. (1997) 14-3-3 proteins are essential for RAS/MAPK cascade signaling during pseudohyphal development in S. cerevisiae. Cell 89(7):1055-65
S000002511	YDR104C	SPO71	ORF		GO:0030476	ascospore wall assembly	biological_process	IEP		manually curated	GO:0051321	meiotic cell cycle	9784122	Chu S, et al. (1998) The transcriptional program of sporulation in budding yeast. Science 282(5389):699-705
S000002515	YDR108W	TRS85	ORF		GO:0051321	meiotic cell cycle	biological_process	IMP		manually curated	GO:0051321	meiotic cell cycle	8619313	Kaytor MD and Livingston DM (1995) GSG1, a yeast gene required for sporulation. Yeast 11(12):1147-55
S000002520	YDR113C	PDS1	ORF		GO:0007127	meiosis I	biological_process	IMP		manually curated	GO:0007126	meiotic nuclear division	19001291	Cooper KF, et al. (2009) Pds1p Is Required for Meiotic Recombination and Prophase I Progression in Saccharomyces cerevisiae. Genetics 181(1):65-79
S000002533	YDR126W	SWF1	ORF		GO:0030476	ascospore wall assembly	biological_process	IMP		high-throughput	GO:0051321	meiotic cell cycle	12586695	Enyenihi AH and Saunders WS (2003) Large-scale functional genomic analysis of sporulation and meiosis in Saccharomyces cerevisiae. Genetics 163(1):47-54
S000002562	YDR155C	CPR1	ORF		GO:0030437	ascospore formation	biological_process	IMP		manually curated	GO:0051321	meiotic cell cycle	15643056	Arevalo-Rodriguez M and Heitman J (2005) Cyclophilin A is localized to the nucleus and controls meiosis in Saccharomyces cerevisiae. Eukaryot Cell 4(1):17-29
S000002615	YDR207C	UME6	ORF		GO:0010673	positive regulation of transcription from RNA polymerase II promoter involved in meiotic cell cycle	biological_process	IMP		manually curated	GO:0010672	regulation of transcription from RNA polymerase II promoter involved in meiotic cell cycle	21123654	Munding EM, et al. (2010) Integration of a splicing regulatory network within the meiotic gene expression program of Saccharomyces cerevisiae. Genes Dev 24(23):2693-2704
S000002616	YDR208W	MSS4	ORF		GO:0031321	ascospore-type prospore assembly	biological_process	IGI	SGD:S000006153	manually curated	GO:0051321	meiotic cell cycle	19502581	Mendonsa R and Engebrecht J (2009) Phosphatidylinositol-4,5-bisphosphate and phospholipase D-generated phosphatidic acid specify SNARE-mediated vesicle fusion for prospore membrane formation. Eukaryot Cell 8(8):1094-105
S000002626	YDR218C	SPR28	ORF		GO:0030437	ascospore formation	biological_process	IMP		manually curated	GO:0051321	meiotic cell cycle	18826657	Pablo-Hernando ME, et al. (2008) Septins localize to microtubules during nutritional limitation in Saccharomyces cerevisiae. BMC Cell Biol 955
S000002662	YDR254W	CHL4	ORF		GO:0034089	establishment of meiotic sister chromatid cohesion	biological_process	IMP		manually curated	GO:0007126	meiotic nuclear division	19730685	Fernius J and Marston AL (2009) Establishment of cohesion at the pericentromere by the Ctf19 kinetochore subcomplex and the replication fork-associated factor, Csm3. PLoS Genet 5(9):e1000629
S000002668	YDR260C	SWM1	ORF		GO:0030476	ascospore wall assembly	biological_process	IMP		manually curated	GO:0051321	meiotic cell cycle	10022899	Ufano S, et al. (1999) SWM1, a developmentally regulated gene, is required for spore wall assembly in Saccharomyces cerevisiae. Mol Cell Biol 19(3):2118-29
S000002681	YDR273W	DON1	ORF		GO:0030476	ascospore wall assembly	biological_process	IPI		manually curated	GO:0051321	meiotic cell cycle	11973299	Nickas ME and Neiman AM (2002) Ady3p links spindle pole body function to spore wall synthesis in Saccharomyces cerevisiae. Genetics 160(4):1439-50
S000002693	YDR285W	ZIP1	ORF		GO:0007129	synapsis	biological_process	IMP		manually curated	GO:0007126	meiotic nuclear division	15805472	Peoples-Holst TL and Burgess SM (2005) Multiple branches of the meiotic recombination pathway contribute independently to homolog pairing and stable juxtaposition during meiosis in budding yeast. Genes Dev 19(7):863-74
S000002726	YDR318W	MCM21	ORF		GO:1905262	negative regulation of meiotic DNA double-strand break formation involved in reciprocal meiotic recombination	biological_process	IMP		manually curated	GO:0007126	meiotic nuclear division	26653857	Vincenten N, et al. (2015) The kinetochore prevents centromere-proximal crossover recombination during meiosis. Elife 4()
S000002733	YDR325W	YCG1	ORF		GO:0007130	synaptonemal complex assembly	biological_process	IMP		manually curated	GO:0007126	meiotic nuclear division	14662740	Yu HG and Koshland DE (2003) Meiotic condensin is required for proper chromosome compaction, SC assembly, and resolution of recombination-dependent chromosome linkages. J Cell Biol 163(5):937-47
S000002777	YDR369C	XRS2	ORF		GO:0042138	meiotic DNA double-strand break formation	biological_process	IMP		manually curated	GO:0007126	meiotic nuclear division	15548595	Tsukamoto Y, et al. (2005) Xrs2p regulates Mre11p translocation to the nucleus and plays a role in telomere elongation and meiotic recombination. Mol Biol Cell 16(2):597-608
S000002794	YDR386W	MUS81	ORF		GO:0000712	resolution of meiotic recombination intermediates	biological_process	IGI	SGD:S000004802	manually curated	GO:0000712	resolution of meiotic recombination intermediates	18691964	Jessop L and Lichten M (2008) Mus81/Mms4 endonuclease and Sgs1 helicase collaborate to ensure proper recombination intermediate metabolism during meiosis. Mol Cell 31(3):313-23
S000002810	YDR402C	DIT2	ORF		GO:0030476	ascospore wall assembly	biological_process	IDA		manually curated	GO:0051321	meiotic cell cycle	8183942	Briza P, et al. (1994) The sporulation-specific enzymes encoded by the DIT1 and DIT2 genes catalyze a two-step reaction leading to a soluble LL-dityrosine-containing precursor of the yeast spore wall. Proc Natl Acad Sci U S A 91(10):4524-8
S000002811	YDR403W	DIT1	ORF		GO:0030476	ascospore wall assembly	biological_process	IDA		manually curated	GO:0051321	meiotic cell cycle	8183942	Briza P, et al. (1994) The sporulation-specific enzymes encoded by the DIT1 and DIT2 genes catalyze a two-step reaction leading to a soluble LL-dityrosine-containing precursor of the yeast spore wall. Proc Natl Acad Sci U S A 91(10):4524-8
S000002847	YDR439W	LRS4	ORF		GO:0045143	homologous chromosome segregation	biological_process	IMP		manually curated	GO:0007126	meiotic nuclear division	12689592	Rabitsch KP, et al. (2003) Kinetochore recruitment of two nucleolar proteins is required for homolog segregation in meiosis I. Dev Cell 4(4):535-48
S000002848	YDR440W	DOT1	ORF		GO:0051598	meiotic recombination checkpoint	biological_process	IGI	SGD:S000000981	manually curated	GO:0007126	meiotic nuclear division	11029058	San-Segundo PA and Roeder GS (2000) Role for the silencing protein Dot1 in meiotic checkpoint control. Mol Biol Cell 11(10):3601-15
S000002854	YDR446W	ECM11	ORF		GO:0007131	reciprocal meiotic recombination	biological_process	IMP		manually curated	GO:0007126	meiotic nuclear division	15598532	Zavec AB, et al. (2004) The Saccharomyces cerevisiae gene ECM11 is a positive effector of meiosis. FEMS Microbiol Lett 241(2):193-9
S000002914	YDR506C	GMC1	ORF		GO:0051321	meiotic cell cycle	biological_process	IGI	SGD:S000001014	manually curated	GO:0051321	meiotic cell cycle	22194413	Brar GA, et al. (2012) High-resolution view of the yeast meiotic program revealed by ribosome profiling. Science 335(6068):552-7
S000002920	YDR512C	EMI1	ORF		GO:0030437	ascospore formation	biological_process	IMP		high-throughput	GO:0051321	meiotic cell cycle	12586695	Enyenihi AH and Saunders WS (2003) Large-scale functional genomic analysis of sporulation and meiosis in Saccharomyces cerevisiae. Genetics 163(1):47-54
S000002924	YDR516C	EMI2	ORF		GO:0030437	ascospore formation	biological_process	IMP		high-throughput	GO:0051321	meiotic cell cycle	12586695	Enyenihi AH and Saunders WS (2003) Large-scale functional genomic analysis of sporulation and meiosis in Saccharomyces cerevisiae. Genetics 163(1):47-54
S000002930	YDR522C	SPS2	ORF		GO:0030437	ascospore formation	biological_process	IEP		manually curated	GO:0051321	meiotic cell cycle	3023934	Percival-Smith A and Segall J (1986) Characterization and mutational analysis of a cluster of three genes expressed preferentially during sporulation of Saccharomyces cerevisiae. Mol Cell Biol 6(7):2443-51
S000002931	YDR523C	SPS1	ORF		GO:0030437	ascospore formation	biological_process	IMP		manually curated	GO:0051321	meiotic cell cycle	3023934	Percival-Smith A and Segall J (1986) Characterization and mutational analysis of a cluster of three genes expressed preferentially during sporulation of Saccharomyces cerevisiae. Mol Cell Biol 6(7):2443-51
S000003001	YGL033W	HOP2	ORF		GO:0007129	synapsis	biological_process	IMP		manually curated	GO:0007126	meiotic nuclear division	9708739	Leu JY, et al. (1998) The meiosis-specific Hop2 protein of S. cerevisiae ensures synapsis between homologous chromosomes. Cell 94(3):375-86
S000003013	YGL045W	RIM8	ORF		GO:0051321	meiotic cell cycle	biological_process	IMP		manually curated	GO:0051321	meiotic cell cycle	9017390	Li W and Mitchell AP (1997) Proteolytic activation of Rim1p, a positive regulator of yeast sporulation and invasive growth. Genetics 145(1):63-73
S000003022	YGL054C	ERV14	ORF		GO:0030437	ascospore formation	biological_process	IMP		manually curated	GO:0051321	meiotic cell cycle	9732282	Powers J and Barlowe C (1998) Transport of axl2p depends on erv14p, an ER-vesicle protein related to the Drosophila cornichon gene product. J Cell Biol 142(5):1209-22
S000003026	YGL058W	RAD6	ORF		GO:0042138	meiotic DNA double-strand break formation	biological_process	IMP		manually curated	GO:0007126	meiotic nuclear division	15280549	Yamashita K, et al. (2004) Rad6-Bre1-mediated histone H2B ubiquitylation modulates the formation of double-strand breaks during meiosis. Proc Natl Acad Sci U S A 101(31):11380-5
S000003039	YGL071W	AFT1	ORF		GO:0045132	meiotic chromosome segregation	biological_process	IMP		manually curated	GO:0007126	meiotic nuclear division	22157760	Hamza A and Baetz K (2012) Iron-responsive transcription factor Aft1 interacts with kinetochore protein Iml3 and promotes pericentromeric cohesin. J Biol Chem 287(6):4139-47
S000003067	YGL099W	LSG1	ORF		GO:0030437	ascospore formation	biological_process	IMP		manually curated	GO:0051321	meiotic cell cycle	10669874	Lillo JA, et al. (2000) Disruption and phenotypic analysis of six open reading frames from the left arm of Saccharomyces cerevisiae chromosome VII. Yeast 16(4):365-75
S000003084	YGL116W	CDC20	ORF		GO:0040020	regulation of meiotic nuclear division	biological_process	IMP		manually curated	GO:0007126	meiotic nuclear division	10855492	Salah SM and Nasmyth K (2000) Destruction of the securin Pds1p occurs at the onset of anaphase during both meiotic divisions in yeast. Chromosoma 109(1-2):27-34
S000003095	YGL127C	SOH1	ORF		GO:0006311	meiotic gene conversion	biological_process	IMP		manually curated	GO:0006311	meiotic gene conversion	18069899	Jordan PW, et al. (2007) Novel roles for selected genes in meiotic DNA processing. PLoS Genet 3(12):e222
S000003126	YGL158W	RCK1	ORF		GO:0040020	regulation of meiotic nuclear division	biological_process	IGI		manually curated	GO:0007126	meiotic nuclear division	10778743	Ramne A, et al. (2000) The protein kinases Rck1 and Rck2 inhibit meiosis in budding yeast. Mol Gen Genet 263(2):253-61
S000003138	YGL170C	SPO74	ORF		GO:0030437	ascospore formation	biological_process	IMP		manually curated	GO:0051321	meiotic cell cycle	11470404	Rabitsch KP, et al. (2001) A screen for genes required for meiosis and spore formation based on whole-genome expression. Curr Biol 11(13):1001-9
S000003143	YGL175C	SAE2	ORF		GO:0000706	meiotic DNA double-strand break processing	biological_process	IGI	SGD:S000000364	manually curated	GO:0000706	meiotic DNA double-strand break processing	20150422	Manfrini N, et al. (2010) Processing of meiotic DNA double strand breaks requires cyclin-dependent kinase and multiple nucleases. J Biol Chem 285(15):11628-37
S000003151	YGL183C	MND1	ORF		GO:0007131	reciprocal meiotic recombination	biological_process	IMP		manually curated	GO:0007126	meiotic nuclear division	11470404	Rabitsch KP, et al. (2001) A screen for genes required for meiosis and spore formation based on whole-genome expression. Curr Biol 11(13):1001-9
S000003158	YGL190C	CDC55	ORF		GO:0045143	homologous chromosome segregation	biological_process	IGI	UniProtKB:P17123,UniProtKB:P23179	manually curated	GO:0007126	meiotic nuclear division	27455870	Kerr GW, et al. (2016) PP2A(Cdc55)'s role in reductional chromosome segregation during achiasmate meiosis in budding yeast is independent of its FEAR function. Sci Rep 6():30397
S000003160	YGL192W	IME4	ORF		GO:0051321	meiotic cell cycle	biological_process	IMP		manually curated	GO:0051321	meiotic cell cycle	12384598	Clancy MJ, et al. (2002) Induction of sporulation in Saccharomyces cerevisiae leads to the formation of N6-methyladenosine in mRNA: a potential mechanism for the activity of the IME4 gene. Nucleic Acids Res 30(20):4509-18
S000003162	YGL194C	HOS2	ORF		GO:0045835	negative regulation of meiotic nuclear division	biological_process	IMP		manually curated	GO:0007126	meiotic nuclear division	11711434	Pijnappel WW, et al. (2001) The S. cerevisiae SET3 complex includes two histone deacetylases, Hos2 and Hst1, and is a meiotic-specific repressor of the sporulation gene program. Genes Dev 15(22):2991-3004
S000003165	YGL197W	MDS3	ORF		GO:0075297	negative regulation of ascospore formation	biological_process	IGI	UniProtKB:P32634	manually curated	GO:0051321	meiotic cell cycle	9383076	Benni ML and Neigeborn L (1997) Identification of a new class of negative regulators affecting sporulation-specific gene expression in yeast. Genetics 147(3):1351-66
S000003181	YGL213C	SKI8	ORF		GO:0007131	reciprocal meiotic recombination	biological_process	IGI	SGD:S000001014	manually curated	GO:0007126	meiotic nuclear division	14992724	Arora C, et al. (2004) Antiviral protein Ski8 is a direct partner of Spo11 in meiotic DNA break formation, independent of its cytoplasmic role in RNA metabolism. Mol Cell 13(4):549-59
S000003197	YGL228W	SHE10	ORF		GO:0030476	ascospore wall assembly	biological_process	IGI	UniProtKB:P43611	manually curated	GO:0051321	meiotic cell cycle	23966878	Lin CP, et al. (2013) A Highly Redundant Gene Network Controls Assembly of the Outer Spore Wall in S. cerevisiae. PLoS Genet 9(8):e1003700
S000003218	YGL249W	ZIP2	ORF		GO:0007129	synapsis	biological_process	IGI		manually curated	GO:0007126	meiotic nuclear division	15805472	Peoples-Holst TL and Burgess SM (2005) Multiple branches of the meiotic recombination pathway contribute independently to homolog pairing and stable juxtaposition during meiosis in budding yeast. Genes Dev 19(7):863-74
S000003219	YGL250W	RMR1	ORF		GO:0006311	meiotic gene conversion	biological_process	IMP		manually curated	GO:0006311	meiotic gene conversion	18069899	Jordan PW, et al. (2007) Novel roles for selected genes in meiotic DNA processing. PLoS Genet 3(12):e222
S000003220	YGL251C	HFM1	ORF		GO:0007129	synapsis	biological_process	IGI		manually curated	GO:0007126	meiotic nuclear division	15805472	Peoples-Holst TL and Burgess SM (2005) Multiple branches of the meiotic recombination pathway contribute independently to homolog pairing and stable juxtaposition during meiosis in budding yeast. Genes Dev 19(7):863-74
S000003264	YGR032W	GSC2	ORF		GO:0030476	ascospore wall assembly	biological_process	IGI	SGD:S000006258	manually curated	GO:0051321	meiotic cell cycle	16116083	Huang LS, et al. (2005) The Smk1p MAP kinase negatively regulates Gsc2p, a 1,3-beta-glucan synthase, during spore wall morphogenesis in Saccharomyces cerevisiae. Proc Natl Acad Sci U S A 102(35):12431-6
S000003276	YGR044C	RME1	ORF		GO:0045835	negative regulation of meiotic nuclear division	biological_process	IMP		manually curated	GO:0007126	meiotic nuclear division	3513021	Mitchell AP and Herskowitz I (1986) Activation of meiosis and sporulation by repression of the RME1 product in yeast. Nature 319(6056):738-42
S000003291	YGR059W	SPR3	ORF		GO:0030437	ascospore formation	biological_process	IMP		manually curated	GO:0051321	meiotic cell cycle	8636217	Fares H, et al. (1996) Identification of a developmentally regulated septin and involvement of the septins in spore formation in Saccharomyces cerevisiae. J Cell Biol 132(3):399-411
S000003340	YGR108W	CLB1	ORF		GO:0060631	regulation of meiosis I	biological_process	IDA		manually curated	GO:0007126	meiotic nuclear division	18423199	Carlile TM and Amon A (2008) Meiosis I is established through division-specific translational control of a cyclin. Cell 133(2):280-91
S000003341	YGR109C	CLB6	ORF		GO:0006279	premeiotic DNA replication	biological_process	IGI	UniProtKB:P30283	manually curated	GO:0006279	premeiotic DNA replication	9732268	Stuart D and Wittenberg C (1998) CLB5 and CLB6 are required for premeiotic DNA replication and activation of the meiotic S/M checkpoint. Genes Dev 12(17):2698-710
S000003457	YGR225W	AMA1	ORF		GO:0007127	meiosis I	biological_process	IMP		manually curated	GO:0007126	meiotic nuclear division	11114178	Cooper KF, et al. (2000) Ama1p is a meiosis-specific regulator of the anaphase promoting complex/cyclosome in yeast. Proc Natl Acad Sci U S A 97(26):14548-53
S000003462	YGR230W	BNS1	ORF		GO:0051321	meiotic cell cycle	biological_process	IGI		manually curated	GO:0051321	meiotic cell cycle	10564265	Grether ME and Herskowitz I (1999) Genetic and biochemical characterization of the yeast spo12 protein. Mol Biol Cell 10(11):3689-703
S000003550	YJL013C	MAD3	ORF		GO:0032837	distributive segregation	biological_process	IMP		manually curated	GO:0007126	meiotic nuclear division	15951820	Cheslock PS, et al. (2005) The roles of MAD1, MAD2 and MAD3 in meiotic progression and the segregation of nonexchange chromosomes. Nat Genet 37(7):756-60
S000003556	YJL019W	MPS3	ORF		GO:0007129	synapsis	biological_process	IGI	SGD:S000005464	manually curated	GO:0007126	meiotic nuclear division	17495028	Conrad MN, et al. (2007) MPS3 mediates meiotic bouquet formation in Saccharomyces cerevisiae. Proc Natl Acad Sci U S A 104(21):8863-8
S000003574	YJL037W	IRC18	ORF		GO:0030476	ascospore wall assembly	biological_process	IGI	UniProtKB:P47055	manually curated	GO:0051321	meiotic cell cycle	23966878	Lin CP, et al. (2013) A Highly Redundant Gene Network Controls Assembly of the Outer Spore Wall in S. cerevisiae. PLoS Genet 9(8):e1003700
S000003575	YJL038C	LOH1	ORF		GO:0030476	ascospore wall assembly	biological_process	IGI	UniProtKB:P47056	manually curated	GO:0051321	meiotic cell cycle	23966878	Lin CP, et al. (2013) A Highly Redundant Gene Network Controls Assembly of the Outer Spore Wall in S. cerevisiae. PLoS Genet 9(8):e1003700
S000003610	YJL074C	SMC3	ORF		GO:0007130	synaptonemal complex assembly	biological_process	IMP		manually curated	GO:0007126	meiotic nuclear division	10412984	Klein F, et al. (1999) A central role for cohesins in sister chromatid cohesion, formation of axial elements, and recombination during yeast meiosis. Cell 98(1):91-103
S000003616	YJL080C	SCP160	ORF		GO:0045141	meiotic telomere clustering	biological_process	IMP		manually curated	GO:0007126	meiotic nuclear division	16632467	Marsellach FX, et al. (2006) The multi-KH domain protein of Saccharomyces cerevisiae Scp160p contributes to the regulation of telomeric silencing. J Biol Chem 281(26):18227-35
S000003642	YJL106W	IME2	ORF		GO:0040020	regulation of meiotic nuclear division	biological_process	IMP		manually curated	GO:0007126	meiotic nuclear division	9003314	Foiani M, et al. (1996) A meiosis-specific protein kinase, Ime2, is required for the correct timing of DNA replication and for spore formation in yeast meiosis. Mol Gen Genet 253(3):278-88
S000003682	YJL146W	IDS2	ORF		GO:0051321	meiotic cell cycle	biological_process	IMP		manually curated	GO:0051321	meiotic cell cycle	7565676	Sia RA and Mitchell AP (1995) Stimulation of later functions of the yeast meiotic protein kinase Ime2p by the IDS2 gene product. Mol Cell Biol 15(10):5279-87
S000003704	YJL168C	SET2	ORF		GO:0030437	ascospore formation	biological_process	IMP		manually curated	GO:0051321	meiotic cell cycle	17150765	Morohashi N, et al. (2005) Effect of histone methyltransferase gene mutations on sporulation in S. cerevisiae. Nucleic Acids Symp Ser (Oxf) (49):325-6
S000003709	YJL173C	RFA3	ORF		GO:0007131	reciprocal meiotic recombination	biological_process	IPI	SGD:S000000065	manually curated	GO:0007126	meiotic nuclear division	2554144	Brill SJ and Stillman B (1989) Yeast replication factor-A functions in the unwinding of the SV40 origin of DNA replication. Nature 342(6245):92-5
S000003723	YJL187C	SWE1	ORF		GO:0040020	regulation of meiotic nuclear division	biological_process	IEP		manually curated	GO:0007126	meiotic nuclear division	10619027	Leu JY and Roeder GS (1999) The pachytene checkpoint in S. cerevisiae depends on Swe1-mediated phosphorylation of the cyclin-dependent kinase Cdc28. Mol Cell 4(5):805-14
S000003782	YJR021C	REC107	ORF		GO:0007131	reciprocal meiotic recombination	biological_process	IMP		manually curated	GO:0007126	meiotic nuclear division	8536989	Rockmill B, et al. (1995) The yeast MER2 gene is required for chromosome synapsis and the initiation of meiotic recombination. Genetics 141(1):49-59
S000003827	YJR066W	TOR1	ORF		GO:0051321	meiotic cell cycle	biological_process	IMP		manually curated	GO:0051321	meiotic cell cycle	9096347	Zheng XF and Schreiber SL (1997) Target of rapamycin proteins and their kinase activities are required for meiosis. Proc Natl Acad Sci U S A 94(7):3070-5
S000003837	YJR076C	CDC11	ORF		GO:0072687	meiotic spindle	cellular_component	IDA		manually curated	GO:0072687	meiotic spindle	18826657	Pablo-Hernando ME, et al. (2008) Septins localize to microtubules during nutritional limitation in Saccharomyces cerevisiae. BMC Cell Biol 955
S000003854	YJR094C	IME1	ORF		GO:0040020	regulation of meiotic nuclear division	biological_process	IMP		manually curated	GO:0007126	meiotic nuclear division	8205723	Mandel S, et al. (1994) IME1 gene encodes a transcription factor which is required to induce meiosis in Saccharomyces cerevisiae. Dev Genet 15(2):139-47
S000003928	YLL005C	SPO75	ORF		GO:0030437	ascospore formation	biological_process	IMP		manually curated	GO:0051321	meiotic cell cycle	11470404	Rabitsch KP, et al. (2001) A screen for genes required for meiosis and spore formation based on whole-genome expression. Curr Biol 11(13):1001-9
S000003956	YLL033W	IRC19	ORF		GO:0030437	ascospore formation	biological_process	IMP		manually curated	GO:0051321	meiotic cell cycle	12432101	Deutschbauer AM, et al. (2002) Parallel phenotypic analysis of sporulation and postgermination growth in Saccharomyces cerevisiae. Proc Natl Acad Sci U S A 99(24):15530-5
S000003962	YLL039C	UBI4	ORF		GO:0030437	ascospore formation	biological_process	TAS		manually curated	GO:0051321	meiotic cell cycle	8982460	Hochstrasser M (1996) Ubiquitin-dependent protein degradation. Annu Rev Genet 30:405-39
S000003963	YLL040C	VPS13	ORF		GO:0032120	ascospore-type prospore membrane assembly	biological_process	IMP		manually curated	GO:0051321	meiotic cell cycle	22442115	Park JS and Neiman AM (2012) VPS13 regulates membrane morphogenesis during sporulation in Saccharomyces cerevisiae. J Cell Sci 125(Pt 12):3004-11
S000004018	YLR028C	ADE16	ORF		GO:0030437	ascospore formation	biological_process	IEP		manually curated	GO:0051321	meiotic cell cycle	10877846	Tibbetts AS and Appling DR (2000) Characterization of two 5-aminoimidazole-4-carboxamide ribonucleotide transformylase/inosine monophosphate cyclohydrolase isozymes from Saccharomyces cerevisiae. J Biol Chem 275(27):20920-7
S000004025	YLR035C	MLH2	ORF		GO:0007131	reciprocal meiotic recombination	biological_process	IMP		manually curated	GO:0007126	meiotic nuclear division	15467363	Abdullah MF, et al. (2004) A role for the MutL homologue MLH2 in controlling heteroduplex formation and in regulating between two different crossover pathways in budding yeast. Cytogenet Genome Res 107(3-4):180-90
S000004044	YLR054C	OSW2	ORF		GO:0030476	ascospore wall assembly	biological_process	IMP		manually curated	GO:0051321	meiotic cell cycle	15590821	Coluccio A, et al. (2004) Morphogenetic pathway of spore wall assembly in Saccharomyces cerevisiae. Eukaryot Cell 3(6):1464-75
S000004076	YLR086W	SMC4	ORF		GO:0007130	synaptonemal complex assembly	biological_process	IC	GO:0000799	manually curated	GO:0007126	meiotic nuclear division	10811823	Freeman L, et al. (2000) The condensin complex governs chromosome condensation and mitotic transmission of rDNA. J Cell Biol 149(4):811-24
S000004125	YLR135W	SLX4	ORF		GO:1905261	regulation of meiotic DNA double-strand break formation involved in reciprocal meiotic recombination	biological_process	IMP		manually curated	GO:0007126	meiotic nuclear division	27172214	Higashide M and Shinohara M (2016) Budding Yeast SLX4 Contributes to the Appropriate Distribution of Crossovers and Meiotic Double-Strand Break Formation on Bivalents During Meiosis. G3 (Bethesda) 6(7):2033-42
S000004172	YLR182W	SWI6	ORF		GO:0010845	positive regulation of reciprocal meiotic recombination	biological_process	IMP		manually curated	GO:0007126	meiotic nuclear division	9628912	Leem SH, et al. (1998) Meiotic role of SWI6 in Saccharomyces cerevisiae. Nucleic Acids Res 26(13):3154-8
S000004179	YLR189C	ATG26	ORF		GO:0032120	ascospore-type prospore membrane assembly	biological_process	IGI	SGD:S000004531	manually curated	GO:0051321	meiotic cell cycle	18756268	Maier P, et al. (2008) The SpoMBe pathway drives membrane bending necessary for cytokinesis and spore formation in yeast meiosis. EMBO J 27(18):2363-74
S000004203	YLR213C	CRR1	ORF		GO:0030476	ascospore wall assembly	biological_process	IMP		manually curated	GO:0051321	meiotic cell cycle	15470107	Gomez-Esquer F, et al. (2004) CRR1, a gene encoding a putative transglycosidase, is required for proper spore wall assembly in Saccharomyces cerevisiae. Microbiology 150(Pt 10):3269-80
S000004209	YLR219W	MSC3	ORF		GO:0007131	reciprocal meiotic recombination	biological_process	IMP		manually curated	GO:0007126	meiotic nuclear division	10511544	Thompson DA and Stahl FW (1999) Genetic control of recombination partner preference in yeast meiosis. Isolation and characterization of mutants elevated for meiotic unequal sister-chromatid recombination. Genetics 153(2):621-41
S000004217	YLR227C	ADY4	ORF		GO:0030437	ascospore formation	biological_process	IMP		manually curated	GO:0051321	meiotic cell cycle	11470404	Rabitsch KP, et al. (2001) A screen for genes required for meiosis and spore formation based on whole-genome expression. Curr Biol 11(13):1001-9
S000004224	YLR234W	TOP3	ORF		GO:0007131	reciprocal meiotic recombination	biological_process	IGI		manually curated	GO:0007126	meiotic nuclear division	1328869	Bailis AM, et al. (1992) Genome rearrangement in top3 mutants of Saccharomyces cerevisiae requires a functional RAD1 excision repair gene. Mol Cell Biol 12(11):4988-93
S000004238	YLR248W	RCK2	ORF		GO:0040020	regulation of meiotic nuclear division	biological_process	IGI		manually curated	GO:0007126	meiotic nuclear division	10778743	Ramne A, et al. (2000) The protein kinases Rck1 and Rck2 inhibit meiosis in budding yeast. Mol Gen Genet 263(2):253-61
S000004253	YLR263W	RED1	ORF		GO:0007130	synaptonemal complex assembly	biological_process	IMP		manually curated	GO:0007126	meiotic nuclear division	9880561	de los Santos T and Hollingsworth NM (1999) Red1p, a MEK1-dependent phosphoprotein that physically interacts with Hop1p during meiosis in yeast. J Biol Chem 274(3):1783-90
S000004262	YLR272C	YCS4	ORF		GO:0007130	synaptonemal complex assembly	biological_process	IMP		manually curated	GO:0007126	meiotic nuclear division	14662740	Yu HG and Koshland DE (2003) Meiotic condensin is required for proper chromosome compaction, SC assembly, and resolution of recombination-dependent chromosome linkages. J Cell Biol 163(5):937-47
S000004298	YLR307W	CDA1	ORF		GO:0030476	ascospore wall assembly	biological_process	IDA		manually curated	GO:0051321	meiotic cell cycle	8940152	Christodoulidou A, et al. (1996) Two sporulation-specific chitin deacetylase-encoding genes are required for the ascospore wall rigidity of Saccharomyces cerevisiae. J Biol Chem 271(49):31420-5
S000004299	YLR308W	CDA2	ORF		GO:0030476	ascospore wall assembly	biological_process	IDA		manually curated	GO:0051321	meiotic cell cycle	8940152	Christodoulidou A, et al. (1996) Two sporulation-specific chitin deacetylase-encoding genes are required for the ascospore wall rigidity of Saccharomyces cerevisiae. J Biol Chem 271(49):31420-5
S000004312	YLR320W	MMS22	ORF		GO:0045144	meiotic sister chromatid segregation	biological_process	IMP		manually curated	GO:0007126	meiotic nuclear division	18069899	Jordan PW, et al. (2007) Novel roles for selected genes in meiotic DNA processing. PLoS Genet 3(12):e222
S000004321	YLR329W	REC102	ORF		GO:0007131	reciprocal meiotic recombination	biological_process	IMP		manually curated	GO:0007126	meiotic nuclear division	1732169	Bhargava J, et al. (1992) The rec102 mutant of yeast is defective in meiotic recombination and chromosome synapsis. Genetics 130(1):59-69
S000004322	YLR330W	CHS5	ORF		GO:0030476	ascospore wall assembly	biological_process	IMP		manually curated	GO:0051321	meiotic cell cycle	9111317	Santos B, et al. (1997) CHS5, a gene involved in chitin synthesis and mating in Saccharomyces cerevisiae. Mol Cell Biol 17(5):2485-96
S000004333	YLR341W	SPO77	ORF		GO:0030437	ascospore formation	biological_process	IMP		manually curated	GO:0051321	meiotic cell cycle	11470404	Rabitsch KP, et al. (2001) A screen for genes required for meiosis and spore formation based on whole-genome expression. Curr Biol 11(13):1001-9
S000004335	YLR343W	GAS2	ORF		GO:0030476	ascospore wall assembly	biological_process	IGI	SGD:S000004924	manually curated	GO:0051321	meiotic cell cycle	17189486	Ragni E, et al. (2007) GAS2 and GAS4, a pair of developmentally regulated genes required for spore wall assembly in Saccharomyces cerevisiae. Eukaryot Cell 6(2):302-16
S000004386	YLR394W	CST9	ORF		GO:0007129	synapsis	biological_process	IMP		manually curated	GO:0007126	meiotic nuclear division	15805472	Peoples-Holst TL and Burgess SM (2005) Multiple branches of the meiotic recombination pathway contribute independently to homolog pairing and stable juxtaposition during meiosis in budding yeast. Genes Dev 19(7):863-74
S000004437	YLR445W	GMC2	ORF		GO:0007131	reciprocal meiotic recombination	biological_process	IMP		manually curated	GO:0007126	meiotic nuclear division	23326245	Humphryes N, et al. (2013) The Ecm11-Gmc2 complex promotes synaptonemal complex formation through assembly of transverse filaments in budding yeast. PLoS Genet 9(1):e1003194
S000004494	YML032C	RAD52	ORF		GO:0000709	meiotic joint molecule formation	biological_process	IGI	SGD:S000001166	manually curated	GO:0000709	meiotic joint molecule formation	18313389	Lao JP, et al. (2008) Rad52 promotes postinvasion steps of meiotic double-strand-break repair. Mol Cell 29(4):517-24
S000004516	YML052W	SUR7	ORF		GO:0030437	ascospore formation	biological_process	IMP		manually curated	GO:0051321	meiotic cell cycle	11784867	Young ME, et al. (2002) The Sur7p family defines novel cortical domains in Saccharomyces cerevisiae, affects sphingolipid metabolism, and is involved in sporulation. Mol Cell Biol 22(3):927-34
S000004531	YML066C	SMA2	ORF		GO:0032120	ascospore-type prospore membrane assembly	biological_process	IMP		manually curated	GO:0051321	meiotic cell cycle	11470404	Rabitsch KP, et al. (2001) A screen for genes required for meiosis and spore formation based on whole-genome expression. Curr Biol 11(13):1001-9
S000004539	YML074C	FPR3	ORF		GO:0051598	meiotic recombination checkpoint	biological_process	IDA		manually curated	GO:0007126	meiotic nuclear division	16179256	Hochwagen A, et al. (2005) The FK506 binding protein Fpr3 counteracts protein phosphatase 1 to maintain meiotic recombination checkpoint activity. Cell 122(6):861-73
S000004550	YML085C	TUB1	ORF		GO:0045143	homologous chromosome segregation	biological_process	IMP		manually curated	GO:0007126	meiotic nuclear division	16582437	Lacefield S, et al. (2006) Consequences of defective tubulin folding on heterodimer levels, mitosis and spindle morphology in Saccharomyces cerevisiae. Genetics 173(2):635-46
S000004560	YML095C	RAD10	ORF		GO:0000710	meiotic mismatch repair	biological_process	IMP		manually curated	GO:0000710	meiotic mismatch repair	11514439	Kearney HM, et al. (2001) Meiotic recombination involving heterozygous large insertions in Saccharomyces cerevisiae: formation and repair of large, unpaired DNA loops. Genetics 158(4):1457-76
S000004593	YML124C	TUB3	ORF		GO:0045143	homologous chromosome segregation	biological_process	IC	GO:0045298	manually curated	GO:0007126	meiotic nuclear division	3540600	Schatz PJ, et al. (1986) Genetically essential and nonessential alpha-tubulin genes specify functionally interchangeable proteins. Mol Cell Biol 6(11):3722-33
S000004597	YML128C	MSC1	ORF		GO:0007131	reciprocal meiotic recombination	biological_process	IMP		manually curated	GO:0007126	meiotic nuclear division	10511544	Thompson DA and Stahl FW (1999) Genetic control of recombination partner preference in yeast meiosis. Isolation and characterization of mutants elevated for meiotic unequal sister-chromatid recombination. Genetics 153(2):621-41
S000004603	YMR001C	CDC5	ORF		GO:0000712	resolution of meiotic recombination intermediates	biological_process	IMP		manually curated	GO:0000712	resolution of meiotic recombination intermediates	12717442	Clyne RK, et al. (2003) Polo-like kinase Cdc5 promotes chiasmata formation and cosegregation of sister centromeres at meiosis I. Nat Cell Biol 5(5):480-5
S000004619	YMR017W	SPO20	ORF		GO:0031321	ascospore-type prospore assembly	biological_process	IMP		manually curated	GO:0051321	meiotic cell cycle	9425151	Neiman AM (1998) Prospore membrane formation defines a developmentally regulated branch of the secretory pathway in yeast. J Cell Biol 140(1):29-37
S000004642	YMR039C	SUB1	ORF		GO:0075297	negative regulation of ascospore formation	biological_process	IMP		manually curated	GO:0051321	meiotic cell cycle	26147804	Gupta R, et al. (2015) SUB1 Plays a Negative Role during Starvation Induced Sporulation Program in Saccharomyces cerevisiae. PLoS One 10(7):e0132350
S000004651	YMR048W	CSM3	ORF		GO:0045132	meiotic chromosome segregation	biological_process	IMP		manually curated	GO:0007126	meiotic nuclear division	11470404	Rabitsch KP, et al. (2001) A screen for genes required for meiosis and spore formation based on whole-genome expression. Curr Biol 11(13):1001-9
S000004667	YMR063W	RIM9	ORF		GO:0030437	ascospore formation	biological_process	IMP		manually curated	GO:0051321	meiotic cell cycle	8417990	Su SS and Mitchell AP (1993) Identification of functionally related genes that stimulate early meiotic gene expression in yeast. Genetics 133(1):67-77
S000004681	YMR076C	PDS5	ORF		GO:0007129	synapsis	biological_process	IMP		manually curated	GO:0007126	meiotic nuclear division	19736318	Jin H, et al. (2009) Pds5 is required for homologue pairing and inhibits synapsis of sister chromatids during yeast meiosis. J Cell Biol 186(5):713-25
S000004684	YMR079W	SEC14	ORF		GO:0030437	ascospore formation	biological_process	IMP		manually curated	GO:0051321	meiotic cell cycle	14528019	Rudge SA, et al. (2004) Roles of phosphoinositides and of Spo14p (phospholipase D)-generated phosphatidic acid during yeast sporulation. Mol Biol Cell 15(1):207-18
S000004740	YMR133W	REC114	ORF		GO:0007131	reciprocal meiotic recombination	biological_process	IMP		manually curated	GO:0007126	meiotic nuclear division	8417989	Ajimura M, et al. (1993) Identification of new genes required for meiotic recombination in Saccharomyces cerevisiae. Genetics 133(1):51-66
S000004747	YMR139W	RIM11	ORF		GO:0030437	ascospore formation	biological_process	IMP		manually curated	GO:0051321	meiotic cell cycle	10679022	Zhan XL, et al. (2000) Essential functions of protein tyrosine phosphatases PTP2 and PTP3 and RIM11 tyrosine phosphorylation in Saccharomyces cerevisiae meiosis and sporulation. Mol Biol Cell 11(2):663-76
S000004756	YMR148W	OSW5	ORF		GO:0030476	ascospore wall assembly	biological_process	IMP		manually curated	GO:0051321	meiotic cell cycle	19779569	Suda Y, et al. (2009) A screen for spore wall permeability mutants identifies a secreted protease required for proper spore wall assembly. PLoS One 4(9):e7184
S000004777	YMR167W	MLH1	ORF		GO:0000710	meiotic mismatch repair	biological_process	IMP		manually curated	GO:0000710	meiotic mismatch repair	16702432	Stone JE and Petes TD (2006) Analysis of the proteins involved in the in vivo repair of base-base mismatches and four-base loops formed during meiotic recombination in the yeast Saccharomyces cerevisiae. Genetics 173(3):1223-39
S000004795	YMR183C	SSO2	ORF		GO:0031321	ascospore-type prospore assembly	biological_process	IGI	SGD:S000006153	manually curated	GO:0051321	meiotic cell cycle	19502581	Mendonsa R and Engebrecht J (2009) Phosphatidylinositol-4,5-bisphosphate and phospholipase D-generated phosphatidic acid specify SNARE-mediated vesicle fusion for prospore membrane formation. Eukaryot Cell 8(8):1094-105
S000004802	YMR190C	SGS1	ORF		GO:0000706	meiotic DNA double-strand break processing	biological_process	IGI	SGD:S000000981	manually curated	GO:0000706	meiotic DNA double-strand break processing	20150422	Manfrini N, et al. (2010) Processing of meiotic DNA double strand breaks requires cyclin-dependent kinase and multiple nucleases. J Biol Chem 285(15):11628-37
S000004811	YMR198W	CIK1	ORF		GO:0051321	meiotic cell cycle	biological_process	IDA		manually curated	GO:0051321	meiotic cell cycle	11729143	Shanks RM, et al. (2001) The Kar3-interacting protein Cik1p plays a critical role in passage through meiosis I in Saccharomyces cerevisiae. Genetics 159(3):939-51
S000004837	YMR224C	MRE11	ORF		GO:0000706	meiotic DNA double-strand break processing	biological_process	TAS		manually curated	GO:0000706	meiotic DNA double-strand break processing	9334324	Roeder GS (1997) Meiotic chromosomes: it takes two to tango. Genes Dev 11(20):2600-21
S000004923	YMR306W	FKS3	ORF		GO:0030476	ascospore wall assembly	biological_process	IMP		manually curated	GO:0051321	meiotic cell cycle	17158736	Ishihara S, et al. (2007) Homologous subunits of 1,3-beta-glucan synthase are important for spore wall assembly in Saccharomyces cerevisiae. Eukaryot Cell 6(2):143-56
S000004957	YNL012W	SPO1	ORF		GO:0032120	ascospore-type prospore membrane assembly	biological_process	IGI	SGD:S000002511	manually curated	GO:0051321	meiotic cell cycle	22611022	Parodi EM, et al. (2012) SPO71 mediates prospore membrane size and maturation in Saccharomyces cerevisiae. Eukaryot Cell 11(10):1191-200
S000004970	YNL025C	SSN8	ORF		GO:0010673	positive regulation of transcription from RNA polymerase II promoter involved in meiotic cell cycle	biological_process	IMP		manually curated	GO:0010672	regulation of transcription from RNA polymerase II promoter involved in meiotic cell cycle	12455972	Cooper KF and Strich R (2002) Saccharomyces cerevisiae C-type cyclin Ume3p/Srb11p is required for efficient induction and execution of meiotic development. Eukaryot Cell 1(1):66-74
S000004975	YNL030W	HHF2	ORF		GO:0043935	sexual sporulation resulting in formation of a cellular spore	biological_process	IMP		manually curated	GO:0051321	meiotic cell cycle	20713519	Govin J, et al. (2010) Systematic screen reveals new functional dynamics of histones H3 and H4 during gametogenesis. Genes Dev 24(16):1772-86
S000004976	YNL031C	HHT2	ORF		GO:0043935	sexual sporulation resulting in formation of a cellular spore	biological_process	IMP		manually curated	GO:0051321	meiotic cell cycle	20713519	Govin J, et al. (2010) Systematic screen reveals new functional dynamics of histones H3 and H4 during gametogenesis. Genes Dev 24(16):1772-86
S000005026	YNL082W	PMS1	ORF		GO:0000710	meiotic mismatch repair	biological_process	IMP		manually curated	GO:0000710	meiotic mismatch repair	16702432	Stone JE and Petes TD (2006) Analysis of the proteins involved in the in vivo repair of base-base mismatches and four-base loops formed during meiotic recombination in the yeast Saccharomyces cerevisiae. Genetics 173(3):1223-39
S000005028	YNL084C	END3	ORF		GO:0030476	ascospore wall assembly	biological_process	IMP		manually curated	GO:0051321	meiotic cell cycle	15944351	Morishita M and Engebrecht J (2005) End3p-mediated endocytosis is required for spore wall formation in Saccharomyces cerevisiae. Genetics 170(4):1561-74
S000005032	YNL088W	TOP2	ORF		GO:0007131	reciprocal meiotic recombination	biological_process	IMP		manually curated	GO:0007126	meiotic nuclear division	2156624	Rose D, et al. (1990) Segregation of recombined chromosomes in meiosis I requires DNA topoisomerase II. Cell 60(6):1009-17
S000005042	YNL098C	RAS2	ORF		GO:0030437	ascospore formation	biological_process	IMP		manually curated	GO:0051321	meiotic cell cycle	2558958	Mitsuzawa H, et al. (1989) Isolation and characterization of temperature-sensitive mutations in the RAS2 and CYR1 genes of Saccharomyces cerevisiae. Genetics 123(4):739-48
S000005046	YNL102W	POL1	ORF		GO:0006279	premeiotic DNA replication	biological_process	IMP		manually curated	GO:0006279	premeiotic DNA replication	2651896	Budd ME, et al. (1989) DNA polymerase I is required for premeiotic DNA replication and sporulation but not for X-ray repair in Saccharomyces cerevisiae. Mol Cell Biol 9(2):365-76
S000005072	YNL128W	TEP1	ORF		GO:0030476	ascospore wall assembly	biological_process	IMP		manually curated	GO:0051321	meiotic cell cycle	11070083	Heymont J, et al. (2000) TEP1, the yeast homolog of the human tumor suppressor gene PTEN/MMAC1/TEP1, is linked to the phosphatidylinositol pathway and plays a role in the developmental process of sporulation. Proc Natl Acad Sci U S A 97(23):12672-7
S000005138	YNL194C		ORF		GO:0030437	ascospore formation	biological_process	IGI		manually curated	GO:0051321	meiotic cell cycle	11784867	Young ME, et al. (2002) The Sur7p family defines novel cortical domains in Saccharomyces cerevisiae, affects sphingolipid metabolism, and is involved in sporulation. Mol Cell Biol 22(3):927-34
S000005140	YNL196C	SLZ1	ORF		GO:0051321	meiotic cell cycle	biological_process	IMP		manually curated	GO:0051321	meiotic cell cycle	22685417	Agarwala SD, et al. (2012) RNA Methylation by the MIS Complex Regulates a Cell Fate Decision in Yeast. PLoS Genet 8(6):e1002732
S000005145	YNL201C	PSY2	ORF		GO:0072462	signal transduction involved in meiotic recombination checkpoint	biological_process	IMP		manually curated	GO:0033313	meiotic cell cycle checkpoint	20951350	Falk JE, et al. (2010) A Mec1- and PP4-dependent checkpoint couples centromere pairing to meiotic recombination. Dev Cell 19(4):599-611
S000005146	YNL202W	SPS19	ORF		GO:0030437	ascospore formation	biological_process	IEP		manually curated	GO:0051321	meiotic cell cycle	7969036	Coe JG, et al. (1994) Identification of a sporulation-specific promoter regulating divergent transcription of two novel sporulation genes in Saccharomyces cerevisiae. Mol Gen Genet 244(6):661-72
S000005148	YNL204C	SPS18	ORF		GO:0030437	ascospore formation	biological_process	IMP		manually curated	GO:0051321	meiotic cell cycle	7969036	Coe JG, et al. (1994) Identification of a sporulation-specific promoter regulating divergent transcription of two novel sporulation genes in Saccharomyces cerevisiae. Mol Gen Genet 244(6):661-72
S000005154	YNL210W	MER1	ORF		GO:0007131	reciprocal meiotic recombination	biological_process	IGI	SGD:S000001056	manually curated	GO:0007126	meiotic nuclear division	2659434	Engebrecht J and Roeder GS (1989) Yeast mer1 mutants display reduced levels of meiotic recombination. Genetics 121(2):237-47
S000005175	YNL231C	PDR16	ORF		GO:0043942	negative regulation of sexual sporulation resulting in formation of a cellular spore	biological_process	IMP		manually curated	GO:0051321	meiotic cell cycle	24403601	Ren J, et al. (2014) A phosphatidylinositol transfer protein integrates phosphoinositide signaling with lipid droplet metabolism to regulate a developmental program of nutrient stress-induced membrane biogenesis. Mol Biol Cell 25(5):712-27
S000005194	YNL250W	RAD50	ORF		GO:0000706	meiotic DNA double-strand break processing	biological_process	TAS		manually curated	GO:0000706	meiotic DNA double-strand break processing	9334324	Roeder GS (1997) Meiotic chromosomes: it takes two to tango. Genes Dev 11(20):2600-21
S000005238	YNL294C	RIM21	ORF		GO:0030437	ascospore formation	biological_process	IMP		manually curated	GO:0051321	meiotic cell cycle	10821185	Treton B, et al. (2000) Ambient pH signalling in ascomycetous yeasts involves homologues of the Aspergillus nidulans genes palF and paIH. Mol Gen Genet 263(3):505-13
S000005251	YNL307C	MCK1	ORF		GO:0030437	ascospore formation	biological_process	IMP		manually curated	GO:0051321	meiotic cell cycle	2010083	Neigeborn L and Mitchell AP (1991) The yeast MCK1 gene encodes a protein kinase homolog that activates early meiotic gene expression. Genes Dev 5(4):533-48
S000005256	YNL312W	RFA2	ORF		GO:0007131	reciprocal meiotic recombination	biological_process	IPI	SGD:S000000065	manually curated	GO:0007126	meiotic nuclear division	2554144	Brill SJ and Stillman B (1989) Yeast replication factor-A functions in the unwinding of the SV40 origin of DNA replication. Nature 342(6245):92-5
S000005274	YNL330C	RPD3	ORF		GO:0045128	negative regulation of reciprocal meiotic recombination	biological_process	IMP		manually curated	GO:0007126	meiotic nuclear division	18515193	Merker JD, et al. (2008) The histone methylase Set2p and the histone deacetylase Rpd3p repress meiotic recombination at the HIS4 meiotic recombination hotspot in Saccharomyces cerevisiae. DNA Repair (Amst) 7(8):1298-308
S000005332	YNR049C	MSO1	ORF		GO:0032120	ascospore-type prospore membrane assembly	biological_process	IMP		manually curated	GO:0051321	meiotic cell cycle	16030256	Knop M, et al. (2005) Molecular interactions position Mso1p, a novel PTB domain homologue, in the interface of the exocyst complex and the exocytic SNARE machinery in yeast. Mol Biol Cell 16(10):4543-56
S000005364	YOL004W	SIN3	ORF		GO:0051038	negative regulation of transcription involved in meiotic cell cycle	biological_process	IMP		manually curated	GO:0051037	regulation of transcription involved in meiotic cell cycle	17158929	Inai T, et al. (2007) Interplay between chromatin and trans-acting factors on the IME2 promoter upon induction of the gene at the onset of meiosis. Mol Cell Biol 27(4):1254-63
S000005407	YOL047C	LDS2	ORF		GO:0030476	ascospore wall assembly	biological_process	IGI	SGD:S000000384	manually curated	GO:0051321	meiotic cell cycle	23966878	Lin CP, et al. (2013) A Highly Redundant Gene Network Controls Assembly of the Outer Spore Wall in S. cerevisiae. PLoS Genet 9(8):e1003700
S000005408	YOL048C	RRT8	ORF		GO:0030476	ascospore wall assembly	biological_process	IMP		manually curated	GO:0051321	meiotic cell cycle	23966878	Lin CP, et al. (2013) A Highly Redundant Gene Network Controls Assembly of the Outer Spore Wall in S. cerevisiae. PLoS Genet 9(8):e1003700
S000005432	YOL071W	SDH5	ORF		GO:0030437	ascospore formation	biological_process	IMP		high-throughput	GO:0051321	meiotic cell cycle	12586695	Enyenihi AH and Saunders WS (2003) Large-scale functional genomic analysis of sporulation and meiosis in Saccharomyces cerevisiae. Genetics 163(1):47-54
S000005450	YOL090W	MSH2	ORF		GO:0000710	meiotic mismatch repair	biological_process	IMP		manually curated	GO:0000710	meiotic mismatch repair	1334021	Reenan RA and Kolodner RD (1992) Characterization of insertion mutations in the Saccharomyces cerevisiae MSH1 and MSH2 genes: evidence for separate mitochondrial and nuclear functions. Genetics 132(4):975-85
S000005451	YOL091W	SPO21	ORF		GO:0032120	ascospore-type prospore membrane assembly	biological_process	IGI	UniProtKB:Q08550	manually curated	GO:0051321	meiotic cell cycle	10899120	Knop M and Strasser K (2000) Role of the spindle pole body of yeast in mediating assembly of the prospore membrane during meiosis. EMBO J 19(14):3657-67
S000005464	YOL104C	NDJ1	ORF		GO:0007129	synapsis	biological_process	IDA		manually curated	GO:0007126	meiotic nuclear division	9157883	Conrad MN, et al. (1997) Ndj1p, a meiotic telomere protein required for normal chromosome synapsis and segregation in yeast. Science 276(5316):1252-5
S000005475	YOL115W	PAP2	ORF		GO:0042138	meiotic DNA double-strand break formation	biological_process	IMP		manually curated	GO:0007126	meiotic nuclear division	25210768	Frenk S, et al. (2014) The Nuclear Exosome Is Active and Important during Budding Yeast Meiosis. PLoS One 9(9):e107648
S000005492	YOL132W	GAS4	ORF		GO:0030476	ascospore wall assembly	biological_process	IGI	SGD:S000004924	manually curated	GO:0051321	meiotic cell cycle	17189486	Ragni E, et al. (2007) GAS2 and GAS4, a pair of developmentally regulated genes required for spore wall assembly in Saccharomyces cerevisiae. Eukaryot Cell 6(2):302-16
S000005540	YOR014W	RTS1	ORF		GO:0051754	meiotic sister chromatid cohesion, centromeric	biological_process	IMP		manually curated	GO:0007126	meiotic nuclear division	16541024	Riedel CG, et al. (2006) Protein phosphatase 2A protects centromeric sister chromatid cohesion during meiosis I. Nature 441(7089):53-61
S000005559	YOR033C	EXO1	ORF		GO:0000706	meiotic DNA double-strand break processing	biological_process	IGI	SGD:S000000981	manually curated	GO:0000706	meiotic DNA double-strand break processing	20150422	Manfrini N, et al. (2010) Processing of meiotic DNA double strand breaks requires cyclin-dependent kinase and multiple nucleases. J Biol Chem 285(15):11628-37
S000005599	YOR073W	SGO1	ORF		GO:0034090	maintenance of meiotic sister chromatid cohesion	biological_process	IMP		manually curated	GO:0007126	meiotic nuclear division	14752166	Marston AL, et al. (2004) A genome-wide screen identifies genes required for centromeric cohesion. Science 303(5662):1367-70
S000005703	YOR177C	MPC54	ORF		GO:0032120	ascospore-type prospore membrane assembly	biological_process	IGI	UniProtKB:Q12411	manually curated	GO:0051321	meiotic cell cycle	10899120	Knop M and Strasser K (2000) Role of the spindle pole body of yeast in mediating assembly of the prospore membrane during meiosis. EMBO J 19(14):3657-67
S000005704	YOR178C	GAC1	ORF		GO:0051321	meiotic cell cycle	biological_process	IPI		manually curated	GO:0051321	meiotic cell cycle	8754819	Tu J, et al. (1996) Protein phosphatase type 1 interacts with proteins required for meiosis and other cellular processes in Saccharomyces cerevisiae. Mol Cell Biol 16(8):4199-206
S000005716	YOR190W	SPR1	ORF		GO:0030437	ascospore formation	biological_process	IMP		manually curated	GO:0051321	meiotic cell cycle	8419289	Muthukumar G, et al. (1993) The Saccharomyces cerevisiae SPR1 gene encodes a sporulation-specific exo-1,3-beta-glucanase which contributes to ascospore thermoresistance. J Bacteriol 175(2):386-94
S000005721	YOR195W	SLK19	ORF		GO:0051321	meiotic cell cycle	biological_process	IMP		manually curated	GO:0051321	meiotic cell cycle	10835382	Zeng X and Saunders WS (2000) The Saccharomyces cerevisiae centromere protein Slk19p is required for two successive divisions during meiosis. Genetics 155(2):577-87
S000005724	YOR198C	BFR1	ORF		GO:0051321	meiotic cell cycle	biological_process	IMP		manually curated	GO:0051321	meiotic cell cycle	8913743	Xue Z, et al. (1996) Yeast mutants that produce a novel type of ascus containing asci instead of spores. Genetics 144(3):979-89
S000005755	YOR229W	WTM2	ORF		GO:0010674	negative regulation of transcription from RNA polymerase II promoter involved in meiotic cell cycle	biological_process	IGI	SGD:S000005756	manually curated	GO:0010672	regulation of transcription from RNA polymerase II promoter involved in meiotic cell cycle	9234739	Pemberton LF and Blobel G (1997) Characterization of the Wtm proteins, a novel family of Saccharomyces cerevisiae transcriptional modulators with roles in meiotic regulation and silencing. Mol Cell Biol 17(8):4830-41
S000005756	YOR230W	WTM1	ORF		GO:0010674	negative regulation of transcription from RNA polymerase II promoter involved in meiotic cell cycle	biological_process	IGI	SGD:S000005755	manually curated	GO:0010672	regulation of transcription from RNA polymerase II promoter involved in meiotic cell cycle	9234739	Pemberton LF and Blobel G (1997) Characterization of the Wtm proteins, a novel family of Saccharomyces cerevisiae transcriptional modulators with roles in meiotic regulation and silencing. Mol Cell Biol 17(8):4830-41
S000005768	YOR242C	SSP2	ORF		GO:0030437	ascospore formation	biological_process	IMP		manually curated	GO:0051321	meiotic cell cycle	17110477	Li J, et al. (2007) SSP2 and OSW1, two sporulation-specific genes involved in spore morphogenesis in Saccharomyces cerevisiae. Genetics 175(1):143-54
S000005781	YOR255W	OSW1	ORF		GO:0030437	ascospore formation	biological_process	IMP		manually curated	GO:0051321	meiotic cell cycle	17110477	Li J, et al. (2007) SSP2 and OSW1, two sporulation-specific genes involved in spore morphogenesis in Saccharomyces cerevisiae. Genetics 175(1):143-54
S000005824	YOR298W	MUM3	ORF		GO:0030476	ascospore wall assembly	biological_process	IMP		manually curated	GO:0051321	meiotic cell cycle	15590821	Coluccio A, et al. (2004) Morphogenetic pathway of spore wall assembly in Saccharomyces cerevisiae. Eukaryot Cell 3(6):1464-75
S000005840	YOR313C	SPS4	ORF		GO:0030437	ascospore formation	biological_process	IEP		manually curated	GO:0051321	meiotic cell cycle	3540611	Garber AT and Segall J (1986) The SPS4 gene of Saccharomyces cerevisiae encodes a major sporulation-specific mRNA. Mol Cell Biol 6(12):4478-85
S000005865	YOR338W		ORF		GO:0030437	ascospore formation	biological_process	IMP		high-throughput	GO:0051321	meiotic cell cycle	12586695	Enyenihi AH and Saunders WS (2003) Large-scale functional genomic analysis of sporulation and meiosis in Saccharomyces cerevisiae. Genetics 163(1):47-54
S000005878	YOR351C	MEK1	ORF		GO:0051321	meiotic cell cycle	biological_process	IMP		manually curated	GO:0051321	meiotic cell cycle	1752435	Rockmill B and Roeder GS (1991) A meiosis-specific protein kinase homolog required for chromosome synapsis and recombination. Genes Dev 5(12B):2392-404
S000005881	YOR354C	MSC6	ORF		GO:0007131	reciprocal meiotic recombination	biological_process	IMP		manually curated	GO:0007126	meiotic nuclear division	10511544	Thompson DA and Stahl FW (1999) Genetic control of recombination partner preference in yeast meiosis. Isolation and characterization of mutants elevated for meiotic unequal sister-chromatid recombination. Genetics 153(2):621-41
S000005895	YOR368W	RAD17	ORF		GO:0007131	reciprocal meiotic recombination	biological_process	IMP		manually curated	GO:0007126	meiotic nuclear division	10511543	Grushcow JM, et al. (1999) Saccharomyces cerevisiae checkpoint genes MEC1, RAD17 and RAD24 are required for normal meiotic recombination partner choice. Genetics 153(2):607-20
S000005900	YOR373W	NUD1	ORF		GO:0045132	meiotic chromosome segregation	biological_process	IMP		manually curated	GO:0007126	meiotic nuclear division	16888627	Gordon O, et al. (2006) Nud1p, the yeast homolog of Centriolin, regulates spindle pole body inheritance in meiosis. EMBO J 25(16):3856-68
S000005938	YPL017C	IRC15	ORF		GO:0045144	meiotic sister chromatid segregation	biological_process	IMP		manually curated	GO:0007126	meiotic nuclear division	18069899	Jordan PW, et al. (2007) Novel roles for selected genes in meiotic DNA processing. PLoS Genet 3(12):e222
S000005943	YPL022W	RAD1	ORF		GO:0000710	meiotic mismatch repair	biological_process	IMP		manually curated	GO:0000710	meiotic mismatch repair	11514439	Kearney HM, et al. (2001) Meiotic recombination involving heterozygous large insertions in Saccharomyces cerevisiae: formation and repair of large, unpaired DNA loops. Genetics 158(4):1457-76
S000005948	YPL027W	SMA1	ORF		GO:0032120	ascospore-type prospore membrane assembly	biological_process	IMP		manually curated	GO:0051321	meiotic cell cycle	11470404	Rabitsch KP, et al. (2001) A screen for genes required for meiosis and spore formation based on whole-genome expression. Curr Biol 11(13):1001-9
S000005976	YPL055C	LGE1	ORF		GO:0006279	premeiotic DNA replication	biological_process	IMP		manually curated	GO:0006279	premeiotic DNA replication	18069899	Jordan PW, et al. (2007) Novel roles for selected genes in meiotic DNA processing. PLoS Genet 3(12):e222
S000006042	YPL121C	MEI5	ORF		GO:0000707	meiotic DNA recombinase assembly	biological_process	IMP		manually curated	GO:0000707	meiotic DNA recombinase assembly	15579681	Tsubouchi H and Roeder GS (2004) The budding yeast mei5 and sae3 proteins act together with dmc1 during meiotic recombination. Genetics 168(3):1219-30
S000006051	YPL130W	SPO19	ORF		GO:0051321	meiotic cell cycle	biological_process	IEP		manually curated	GO:0051321	meiotic cell cycle	11101837	Primig M, et al. (2000) The core meiotic transcriptome in budding yeasts. Nat Genet 26(4):415-23
S000006059	YPL138C	SPP1	ORF		GO:1903341	regulation of meiotic DNA double-strand break formation	biological_process	IMP		manually curated	GO:0007126	meiotic nuclear division	23246437	Sommermeyer V, et al. (2013) Spp1, a member of the Set1 Complex, promotes meiotic DSB formation in promoters by tethering histone H3K4 methylation sites to chromosome axes. Mol Cell 49(1):43-54
S000006060	YPL139C	UME1	ORF		GO:0040020	regulation of meiotic nuclear division	biological_process	IGI		manually curated	GO:0007126	meiotic nuclear division	9234739	Pemberton LF and Blobel G (1997) Characterization of the Wtm proteins, a novel family of Saccharomyces cerevisiae transcriptional modulators with roles in meiotic regulation and silencing. Mol Cell Biol 17(8):4830-41
S000006078	YPL157W	TGS1	ORF		GO:0051321	meiotic cell cycle	biological_process	IMP		manually curated	GO:0051321	meiotic cell cycle	21398639	Qiu ZR, et al. (2011) An essential role for trimethylguanosine RNA caps in Saccharomyces cerevisiae meiosis and their requirement for splicing of SAE3 and PCH2 meiotic pre-mRNAs. Nucleic Acids Res 39(13):5633-46
S000006085	YPL164C	MLH3	ORF		GO:0000710	meiotic mismatch repair	biological_process	IMP		manually curated	GO:0000710	meiotic mismatch repair	23316435	Sonntag Brown M, et al. (2013) Genetic analysis of mlh3 mutations reveals interactions between crossover promoting factors during meiosis in baker's yeast. G3 (Bethesda) 3(1):9-22
S000006115	YPL194W	DDC1	ORF		GO:0051321	meiotic cell cycle	biological_process	IMP		manually curated	GO:0051321	meiotic cell cycle	11825877	Hong EJ and Roeder GS (2002) A role for Ddc1 in signaling meiotic double-strand breaks at the pachytene checkpoint. Genes Dev 16(3):363-76
S000006121	YPL200W	CSM4	ORF		GO:0007129	synapsis	biological_process	IMP		manually curated	GO:0007126	meiotic nuclear division	21339478	Sonntag Brown M, et al. (2011) Sustained and rapid chromosome movements are critical for chromosome pairing and meiotic progression in budding yeast. Genetics 188(1):21-32
S000006125	YPL204W	HRR25	ORF		GO:0051455	attachment of spindle microtubules to kinetochore involved in homologous chromosome segregation	biological_process	IMP		manually curated	GO:0007126	meiotic nuclear division	16990132	Petronczki M, et al. (2006) Monopolar attachment of sister kinetochores at meiosis I requires casein kinase 1. Cell 126(6):1049-64
S000006130	YPL209C	IPL1	ORF		GO:0045143	homologous chromosome segregation	biological_process	IMP		manually curated	GO:0007126	meiotic nuclear division	17289568	Monje-Casas F, et al. (2007) Kinetochore orientation during meiosis is controlled by Aurora B and the monopolin complex. Cell 128(3):477-90
S000006153	YPL232W	SSO1	ORF		GO:0030437	ascospore formation	biological_process	IMP		manually curated	GO:0051321	meiotic cell cycle	11839791	Jantti J, et al. (2002) Characterization of temperature-sensitive mutations in the yeast syntaxin 1 homologues Sso1p and Sso2p, and evidence of a distinct function for Sso1p in sporulation. J Cell Sci 115(Pt 2):409-20
S000006211	YPR007C	REC8	ORF		GO:0007130	synaptonemal complex assembly	biological_process	IMP		manually curated	GO:0007126	meiotic nuclear division	10412984	Klein F, et al. (1999) A central role for cohesins in sister chromatid cohesion, formation of axial elements, and recombination during yeast meiosis. Cell 98(1):91-103
S000006258	YPR054W	SMK1	ORF		GO:0030476	ascospore wall assembly	biological_process	IGI	SGD:S000003264	manually curated	GO:0051321	meiotic cell cycle	16116083	Huang LS, et al. (2005) The Smk1p MAP kinase negatively regulates Gsc2p, a 1,3-beta-glucan synthase, during spore wall morphogenesis in Saccharomyces cerevisiae. Proc Natl Acad Sci U S A 102(35):12431-6
S000006324	YPR120C	CLB5	ORF		GO:0006279	premeiotic DNA replication	biological_process	IGI	UniProtKB:P30283	manually curated	GO:0006279	premeiotic DNA replication	9732268	Stuart D and Wittenberg C (1998) CLB5 and CLB6 are required for premeiotic DNA replication and activation of the meiotic S/M checkpoint. Genes Dev 12(17):2698-710
S000006345	YPR141C	KAR3	ORF		GO:0051321	meiotic cell cycle	biological_process	IDA		manually curated	GO:0051321	meiotic cell cycle	11729143	Shanks RM, et al. (2001) The Kar3-interacting protein Cik1p plays a critical role in passage through meiosis I in Saccharomyces cerevisiae. Genetics 159(3):939-51
S000006396	YPR192W	AQY1	ORF		GO:0030437	ascospore formation	biological_process	IMP		manually curated	GO:0051321	meiotic cell cycle	15583134	Sidoux-Walter F, et al. (2004) The Saccharomyces cerevisiae aquaporin Aqy1 is involved in sporulation. Proc Natl Acad Sci U S A 101(50):17422-7
S000028425	YPR036W-A	SPO24	ORF		GO:0030437	ascospore formation	biological_process	IMP		manually curated	GO:0051321	meiotic cell cycle	25127041	Hurtado S, et al. (2014) SPO24 Is a Transcriptionally Dynamic, Small ORF-Encoding Locus Required for Efficient Sporulation in Saccharomyces cerevisiae. PLoS One 9(8):e105058
S000113613	YDR014W-A	HED1	ORF		GO:0007130	synaptonemal complex assembly	biological_process	IGI	UniProtKB:P25453	manually curated	GO:0007126	meiotic nuclear division	24367271	Lao JP, et al. (2013) Meiotic crossover control by concerted action of rad51-dmc1 in homolog template bias and robust homeostatic regulation. PLoS Genet 9(12):e1003978

## Sheet: Tel_distance
ORF	dist
YFL068W	53
YAL069W	335
YCR108C	432
YKL225W	452
YJR162C	490
YAL068W-A	538
YOL166W-A	585
YDR545C-A	591
YMR326C	629
YEL077W-A	630
YPL283W-B	643
YLR467C-A	645
YBL113W-A	646
YER190C-B	712
YGR296C-B	712
YPR204C-A	728
YNL339W-B	734
YNR077C	792
YOR396C-A	794
YHL050W-A	811
YML133W-B	827
YJL225W-A	829
YFL067W	836
YLL067W-A	843
YIL177W-A	846
YHR219C-A	962
YFR057W	1100
YOL166C	1338
YAR075W	1373
YCL076W	1392
YPL283W-A	1426
YER190C-A	1495
YGR296C-A	1495
YNL339W-A	1517
YML133W-A	1610
YBR302C	1705
YJR161C	1752
YMR325W	1790
YDL248W	1802
YMR324C	1987
YOL165C	2078
YAL068C	2169
YKL224C	2182
YKL223W	2390
YNR076W	2415
YHR219W	2470
YAR073W	2475
YAL067W-A	2480
YFL066C	2615
YBL113C	2658
YHR218W-A	2711
YCR107W	2730
YNR075C-A	2730
YGL263W	2790
YBL112C	2899
YHL050C	3310
YFL065C	3338
YPR204W	3463
YDL247W-A	3762
YFL064C	3846
YIR042C	3905
YBR300C	4087
YEL077C	4097
YBR301W	4127
YOL164W-A	4130
YPR203W	4186
YLL067C	4301
YMR323W	4343
YNR075W	4417
YHL049C	4540
YHR218W	4629
YML133C	4684
YAR071W	4757
YEL075W-A	4870
YBL111C	5009
YPR202W	5034
YFL063W	5066
YEL076C	5114
YEL076C-A	5114
YGL262W	5312
YMR322C	5352
YAR070C	5355
YKR106W	5374
YER190W	5394
YNR074C	5595
YHR217C	5601
YLL066W-B	5605
YDR545W	5612
YKL222C	5621
YCR106W	5662
YLR467W	5669
YEL075C	5713
YER189W	5719
YBL109W	5790
YHL048C-A	5796
YOR396W	5818
YFR056C	5836
YAR069C	5913
YJR160C	5935
YFR055W	5957
YIR041W	5960
YDL247W	5985
YPL283C	6007
YGR296W	6076
YNL339C	6098
YKL221W	6108
YEL074W	6126
YJL225C	6130
YIL177C	6147
YIR040C	6168
YOL164W	6175
YKR105C	6352
YHL048W	6400
YDR544C	6410
YFL062W	6426
YLR466C-B	6467
YLL066W-A	6486
YMR321C	6535
YNL338W	6561
YGL261C	6652
YGL260W	6860
YOR394C-A	6922
YER188C-A	6967
YDR543C	7000
YNL337W	7165
YML132W	7244
YLR466C-A	7308
YCR105W	7550
YEL073C	7553
YMR320W	7685
YBL108C-A	7733
YIR039C	7778
YAR068W	7811
YBR299W	7833
YBR298C-A	7928
YNR073C	8033
YPR201W	8144
YBL108W	8177
YGR295C	8211
YHR216W	8247
YCL073C	8326
YNL336W	8330
YPR200C	8395
YPL282C	8427
YGL259W	8470
YOR394W	8573
YDR542W	8684
YBR298C	8709
YCR104W	8819
YER188W	8834
YAL067C	9017
YPR199C	9034
YJL223C	9138
YIL176C	9155
YGL258W-A	9162
YAR066W	9168
YBL107W-A	9268
YJL222W-B	9346
YJL222W-A	9452
YFL061W	9545
YOL163W	9596
YCL069W	9706
YJR159W	9707
YDL246C	9756
YLL066C	9836
YCR102W-A	9885
YMR319C	9893
YHL046W-A	9979
YKR104W	9980
YAR064W	10019
YAL066W	10092
YOL162W	10118
YML131W	10199
YHL047C	10211
YHR215W	10544
YBL107C	10551
YGR293C	10594
YGR294W	10634
YER187W	10644
YFR054C	10728
YLR465C	10824
YPL281C	10870
YFL060C	10969
YOR393W	11015
YLR466W	11090
YGL258W	11110
YHR214C-E	11144
YCR102C	11153
YKL220C	11227
YDR541C	11236
YLR463C	11361
YFL059W	11363
YNL335W	11452
YJL222W	11475
YIL173W	11492
YLR464W	11605
YNR072W	11676
YHR214C-D	11702
YLL065W	11726
YPL280W	11887
YOL161C	11910
YAL065C	11952
YOR392W	12009
YOR391C	12033
YAL064W-B	12047
YLR462W	12221
YHL046C	12283
YCL068C	12285
YMR318C	12288
YHL045W	12500
YBR297W	12661
YAR060C	12725
YNR071C	12865
YNL334C	12876
YFL058W	12929
YBR296C-A	12942
YCL067C	13018
YML130C	13175
YNL333W	13267
YCL066W	13282
YJR158W	13311
YDL245C	13360
YLL064C	13445
YHL044W	13563
YCR101C	13590
YPR197C	13605
YEL072W	13720
YKR103W	13736
YAL064C-A	13744
YCL065W	13751
YBL106C	13879
YPR198W	14032
YGL257C	14157
YER186C	14249
YDR540C	14259
YOL160W	14312
YGR292W	14341
YPL279C	14355
YCR100C	14399
YGR291C	14436
YKL219W	14485
YOR390W	14507
YBR296C	14662
YML129C	14754
YFL057C	14763
YNL332W	14832
YHL043W	14899
YFR053C	15112
YGR289C	15127
YGL256W	15159
YJR157W	15236
YLR461W	15258
YCR099C	15321
YPL278C	15355
YIR038C	15375
YFL056C	15431
YGR290W	15458
YOL159C-A	15504
YHL042W	15665
YLL063C	16072
YJR156C	16155
YDL244W	16204
YEL071W	16355
YFR052C-A	16427
YML128C	16677
YPR196W	16690
YIR037W	16760
YMR316C-B	16802
YPL277C	16868
YCL064C	16880
YFL055W	17004
YIR036C	17023
YML127W	17065
YMR317W	17067
YOR389W	17078
YNL331C	17248
YIR036W-A	17253
YCL063W	17290
YLR460C	17290
YHL041W	17390
YER185W	17420
YLL062C	17613
YFR052W	17656
YBL105C	17696
YOL159C	17795
YLL061W	17956
YCR098C	18015
YIR035C	18098
YER184C	18194
YJL220W	18243
YIL171W-A	18260
YKL218C	18339
YJR155W	18346
YFR051C	18358
YOR388C	18368
YMR316C-A	18458
YJL221C	18536
YIL172C	18553
YDL243C	18566
YNR070W	18958
YDL242W	18959
YIR034C	19152
YNL330C	19302
YJL219W	19497
YEL070W	19589
YMR316W	19606
YHR214W-A	19635
YPR195C	19772
YDR539W	19834
YJR154W	19967
YMR315W-A	20144
YFR050C	20295
YBR295W	20335
YKR102W	20460
YDR537C	20467
YML126C	20536
YDL241W	20635
YGR288W	20647
YLR459W	20843
YHL040C	20968
YGL255W	20978
YHR214W	20992
YDR538W	21026
YOR387C	21050
YPR194C	21129
YBL104C	21293
YOL158C	21310
YLR457C	21406
YAL064W	21526
YMR315W	21630
YFR049W	21638
YML125C	21700
YLR458W	21722
YNR069C	21741
YHL039W	21780
YLL060C	21839
YHR213W-B	21843
YAR053W	21850
YGR287C	21949
YJL218W	21973
YHR213W-A	22094
YCL061C	22106
YCR097W-A	22181
YKL217W	22234
YGL254W	22304
YDL240C-A	22608
YNL329C	22633
YAL063C-A	22687
YMR314W	22721
YCR097W	22785
YFL054C	22787
YDL240W	22823
YER183C	22905
YJR153W	22936
YPL274W	22938
YLL059C	22980
YCR096C	23082
YLR456W	23107
YMR313C	23123
YJL217W	23133
YEL069C	23231
YNL328C	23274
YCL059C	23379
YFL053W	23423
YNR068C	23448
YHR213W	23492
YBL103C	23535
YLL058W	23569
YCL058W-A	23584
YML124C	23684
YIR033W	23764
YHR212W-A	23901
YDR536W	23922
YGL253W	23935
YBR294W	23948
YCL058C	23981
YFR048W	24015
YNL327W	24047
YBL102W	24098
YIR032C	24271
YOL157C	24293
YCL057C-A	24325
YER182W	24349
YOR386W	24452
YLR455W	24548
YHR212C	24549
YDR535C	24565
YPR193C	24687
YCL057W	24768
YFR047C	24995
YER181C	25078
YPL273W	25087
YIR031C	25209
YKL216W	25216
YNR067C	25234
YOL156W	25272
YHL038C	25506
YER180C-A	25752
YML123C	25801
YEL068C	25978
YGR286C	26000
YFR046C	26002
YMR312W	26025
YJR152W	26085
YJL216C	26086
YIL169C	26106
YBR293W	26177
YHL037C	26177
YPR192W	26206
YHL036W	26239
YOR385W	26248
YKR101W	26276
YER180C	26347
YML122C	26419
YEL066W	26667
YJL215C	26771
YEL067C	26776
YAR050W	26814
YMR311C	26827
YKR100C	26848
YJL214W	26887
YML121W	26930
YCR095W-A	26981
YIR030W-A	26989
YLL057C	26994
YDR534C	27027
YOL155W-A	27083
YIR030C	27118
YCL056C	27359
YCR095C	27362
YGL252C	27484
YEL065W	27657
YMR310C	27761
YGR285C	27787
YCL055W	27929
YAL063C	27969
YBR292C	28109
YFR045W	28163
YPL272C	28164
YJR151W-A	28171
YFL052W	28232
YBL101C	28299
YLL056C	28305
YNL326C	28346
YBL100W-C	28427
YAR047C	28428
YER179W	28453
YBR291C	28610
YPR191W	28685
YFR044C	28724
YDL239C	28775
YMR309C	29004
YPR190C	29025
YIR029W	29081
YNR066C	29298
YGR284C	29350
YOR384W	29727
YDR533C	29766
YML120C	29807
YCR094W	29858
YJR151C	30011
YER178W	30057
YPL271W	30079
YLL055W	30109
YOR383C	30236
YFR043C	30334
YDL238C	30454
YPL270W	30482
YFL051C	30540
YBR290W	30591
YML119W	30611
YNR065C	30633
YDL237W	30657
YKL215C	30688
YGR283C	30900
YKR099W	30965
YNL324W	31049
YEL064C	31239
YER177W	31263
YDR532C	31373
YNL325C	31377
YIR028W	31420
YCL054W	31449
YAL062W	31568
YOL155C	31605
YGL251C	31636
YKR098C	31637
YKL214C	31694
YFR042W	31703
YOR382W	31760
YFR041C	31906
YGL250W	31910
YNL323W	31943
YJL213W	32163
YMR308C	32209
YGR282C	32216
YIR027C	32246
YDL236W	32296
YML118W	32334
YIL166C	32566
YHL035C	32754
YOR381W-A	32868
YPL269W	33013
YGL249W	33098
YHL034W-A	33174
YAL061W	33449
YEL063C	33466
YBR289W	33515
YDR531W	33694
YBR288C	33719
YDL235C	33918
YIR026C	33921
YHL034C	34075
YIL165C	34077
YKL213C	34108
YDR530C	34158
YLR454W	34179
YNL322C	34234
YML117W	34243
YNR064C	34325
YEL062W	34407
YKL212W	34544
YOL154W	34657
YIL164C	34686
YNL321W	34695
YAL060W	35156
YER176W	35184
YLR453C	35191
YLL054C	35203
YPL268W	35236
YDR529C	35378
YCL052C	35393
YPR189W	35402
YPR188C	35587
YGL248W	35653
YKR097W	35664
YOR381W	35746
YFL050C	35848
YCL051W	35865
YFR040W	35919
YLL053C	35960
YHL033C	36023
YJR150C	36044
YER175W-A	36224
YIR025W	36229
YJL212C	36249
YLL052C	36360
YIR024C	36397
YDL234C	36478
YCR093W	36503
YMR307C-A	36505
YAL059W	36510
YER175C	36511
YBR287W	36611
YFR039C	36617
YDL233W	36798
YCR092C	36800
YFL049W	36803
YPR187W	36809
YLR452C	36811
YAL059C-A	36919
YJL210W	36919
YGL247W	36933
YPR186C	37044
YBL099W	37050
YIR023C-A	37182
YJL211C	37200
YHR211W	37251
YIL163C	37252
YBL100C	37300
YDR528W	37340
YIL162W	37385
YNR063W	37390
YMR307W	37427
YAL058W	37465
YML116W-A	37472
YAR042W	37595
YNL320W	37699
YER174C	37706
YAR035C-A	37797
YMR306C-A	37858
YJL209W	38005
YGR281W	38116
YKL211C	38154
YPL267W	38169
YML116W	38196
YBR286W	38482
YDL232W	38488
YHL032C	38506
YJR149W	38591
YNL319W	38641
YGL246C	38780
YCL050C	38801
YNR062C	38990
YGL245W	39023
YAL056C-A	39047
YHL030W-A	39072
YPL266W	39121
YBL098W	39142
YKL210W	39164
YGR280C	39215
YAL056W	39260
YBR285W	39260
YIL161W	39433
YLL051C	39470
YHL031C	39484
YEL061C	39537
YOR380W	40001
YJR148W	40007
YKR096W	40019
YAR035W	40021
YHL030W	40082
YIR023W	40111
YFL048C	40180
YER172C-A	40219
YOR379C	40227
YNL318C	40328
YDR526C	40381
YLL050C	40413
YFL047W	40421
YER173W	40574
YNL317W	40618
YLL049W	40665
YCL049C	40724
YOL152W	40747
YFR038W	40781
YNR061C	40793
YBL097W	40828
YDR527W	40832
YPR185W	40848
YER172C	40853
YHR210C	40906
YKR095W-A	40948
YFR037C	40975
YGR279C	40982
YPL265W	41043
YIR022W	41155
YJL208C	41183
YDR525W-A	41330
YIR021W-A	41374
YIL160C	41444
YCL048W-A	41488
YGL244W	41498
YJR147W	41555
YOR378W	41780
YML115C	41794
YIL159W	41825
YJR146W	41866
YDR524C-A	41936
YIR020C-B	41939
YBR284W	41943
YEL060C	41953
YDR525W	42021
YLR451W	42085
YAR033W	42107
YDR524C-B	42128
YCL048W	42165
YAL055W	42178
YCR091W	42216
YDL231C	42245
YDR524W-C	42523
YIR021W	42594
YEL059C-A	42624
YEL059W	42652
YJR145C	42683
YDL230W	42701
YFR036W-A	42710
YBR283C	42767
YFL046W	42815
YDR524C	42936
YNL316C	43074
YFR036W	43198
YHR209W	43206
YEL058W	43252
YMR306W	43271
YBL095W	43274
YGL243W	43307
YAR030C	43361
YAR031W	43378
YBL096C	43479
YML114C	43575
YOL151W	43693
YFR035C	43695
YCR090C	43757
YAR029W	43893
YML113W	44045
YDL229W	44066
YBL094C	44094
YFR034W-A	44138
YMR305C	44198
YFR034C	44202
YGR278W	44209
YNL315C	44279
YPL264C	44344
YGR277C	44379
YNR060W	44382
YFL045C	44392
YCL047C	44437
YNL314W	44446
YOL150C	44783
YJR144W	44869
YDR523C	44888
YBL093C	44915
YOL149W	44937
YBR282W	44942
YIR020W-A	44971
YAL054C	45023
YML112W	45063
YOR377W	45065
YHR208W	45111
YJR143C	45137
YGL242C	45197
YMR304C-A	45300
YAR028W	45322
YIR020C	45331
YFR033C	45391
YGL241W	45445
YGR276C	45460
YLR450W	45551
YFL044C	45560
YBR281C	45576
YEL057C	45721
YAL053W	45900
YDL228C	45919
YBL092W	45975
YPR184W	46022
YOR376W-A	46095
YHR207C	46158
YFR032C-B	46187
YIL158W	46201
YIR019C	46213
YLL048C	46264
YKL209C	46296
YAR027W	46444
YPL263C	46506
YDR522C	46623
YCL046W	46640
YLL047W	46671
YFR032C-A	46723
YCL045C	46905
YML111W	46942
YKR095W	47007
YKL208W	47158
YEL056W	47168
YBL091C-A	47177
YFR032C	47201
YIL156W-A	47292
YPR183W	47311
YPL262W	47336
YLR449W	47345
YJL207C	47433
YLL046C	47462
YNR059W	47530
YIL157C	47542
YOL148C	47573
YGR275W	47664
YIL156W-B	47690
YFL042C	47744
YGR274C	47845
YPR182W	47872
YHL029C	47966
YNL313C	48021
YDL227C	48032
YKR094C	48062
YIL156W	48091
YOR376W	48100
YKL207W	48195
YLL044W	48215
YOR375C	48249
YNL312W	48286
YCL044C	48364
YPR181C	48399
YBR280C	48485
YDR520C	48523
YAL051W	48565
YJR142W	48610
YGL240W	48613
YBL091C	48625
YLL045C	48628
YOL147C	48642
YFL041W-A	48734
YFR031C-A	48742
YHL028W	48761
YDR521W	48785
YBL090W	48822
YOL146W	48863
YFL041W	49139
YCR089W	49186
YPL260W	49303
YPL261C	49304
YLR448W	49325
YMR304W	49443
YGL238W	49552
YBL089W	49571
YGL239C	49745
YER171W	49792
YKL206C	49810
YJR141W	49845
YHR206W	49911
YJL206C	49935
YLL043W	49937
YNR058W	50042
YKL205W	50052
YFR031C	50054
YJR140C	50055
YMR303C	50093
YCL043C	50221
YNR057C	50264
YLR447C	50285
YAR023C	50390
YJL205C	50443
YCL042W	50584
YCL041C	50627
YCL040W	50838
YER170W	50900
YML110C	50954
YNR056C	51030
YKR093W	51082
YHL027W	51109
YFL040W	51350
YOR374W	51451
YDR519W	51501
YEL055C	51539
YCR088W	51552
YML109W	51640
YNL311C	51687
YGR273C	51702
YMR302C	51805
YBR279W	51925
YPR180W	52105
YCR087C-A	52153
YDL226C	52174
YPR179C	52302
YNL310C	52430
YGR271C-A	52440
YDL225W	52446
YBR277C	52566
YLL042C	52589
YAL049C	52596
YCR087W	52644
YCL039W	52645
YNL309W	52661
YPL259C	52671
YOL145C	52787
YBR278W	52888
YEL053W-A	52908
YKR092C	52927
YLR446W	52964
YOL144W	53097
YBR276C	53139
YJL204C	53151
YAR020C	53187
YEL054C	53218
YCR086W	53228
YHR205W	53280
YDR518W	53318
YJL203W	53341
YER169W	53505
YGL237C	53528
YCR085W	53704
YKL204W	53705
YIL155C	53708
YLL041C	53930
YLR445W	53989
YNR055C	54146
YHL026C	54164
YCR084C	54168
YIR018C-A	54187
YLR444C	54190
YER168C	54205
YJL202C	54290
YJL201W	54379
YOR373W	54457
YAL047W-A	54585
YDR517W	54687
YFL039C	54695
YAL048C	54790
YJR140W-A	54790
YML108W	54793
YMR301C	54803
YOR372C	54820
YHL025W	54849
YIL154C	55021
YAR019C	55075
YOL143C	55103
YPL258C	55153
YIL153W	55198
YAR019W-A	55212
YJR139C	55227
YGL235W	55279
YIR018W	55279
YKR091W	55287
YPR177C	55382
YDR516C	55450
YLR443W	55553
YOL142W	55557
YPR178W	55734
YIR017C	55769
YGL236C	55796
YNL308C	55896
YLR442C	55927
YFL038C	55985
YPR176C	55988
YBR275C	56077
YEL053C	56102
YML107C	56269
YIR017W-A	56322
YHR204W	56324
YFL037W	56335
YDL224C	56347
YOL141W	56451
YGL234W	56482
YCL038C	56527
YIL152W	56545
YEL052W	56571
YHL024W	56647
YML106W	56773
YFR030W	56848
YAL047C	56858
YCR083W	57042
YOR371C	57109
YHR203C	57113
YIR016W	57260
YMR300C	57339
YAL046C	57386
YAL044W-A	57519
YNL307C	57573
YCR082W	57737
YAL045C	57797
YKR090W	57866
YIR015W	57940
YCR081C-A	57969
YNL306W	58155
YEL051W	58378
YKR089C	58447
YAL044C	58463
YDR515W	58497
YAR018C	58510
YER167W	58658
YCL037C	58678
YML105C	58687
YOL140W	58759
YFL036W	58781
YIR014W	58802
YJL200C	58813
YDR514C	58927
YCL036W	59026
YMR299C	59080
YPR175W	59092
YGL233W	59122
YGR271W	59150
YFR029W	59223
YLR441C	59270
YPR174C	59358
YBL088C	59379
YIR013C	59504
YEL050W-A	59549
YNL305C	59791
YNR054C	60026
YFR028C	60092
YJL199C	60181
YPR173C	60229
YHR202W	60255
YNL304W	60297
YOR370C	60297
YDL223C	60406
YLR440C	60481
YMR298W	60611
YIL151C	60694
YBL087C	60735
YAR015W	60838
YJL198W	60843
YEL050C	60851
YDR512C	60863
YDR513W	60909
YOL139C	61024
YAL043C	61053
YCL035C	61173
YJR138W	61184
YNR053C	61220
YAL042W	61317
YAR014C	61342
YKR088C	61394
YIR012W	61402
YHR201C	61500
YNL303W	61510
YAL042C-A	61609
YIR011C	61642
YCL034W	61658
YDL222C	61802
YDR511W	61909
YDL221W	62012
YGL232W	62075
YDR510C-A	62115
YCR081W	62249
YPR172W	62270
YML104C	62322
YJR137C	62466
YMR297W	62508
YDR510W	62526
YHL023C	62561
YKR087C	62580
YBL086C	62599
YOR369C	62666
YFR027W	62708
YIL150C	62728
YAL041W	62841
YNL302C	62943
YPL257W	63279
YCL033C	63282
YGR270C-A	63341
YKL203C	63360
YCL032W	63441
YDR508C	63482
YMR296C	63539
YHR200W	63564
YGR270W	63571
YBR274W	63589
YGL231C	63620
YLL040C	63644
YNR052C	63684
YLR439W	63687
YDR509W	63700
YEL049W	63728
YCR079W	63775
YHR199C-A	63784
YJL197W	63804
YBR273C	63812
YKL202W	63822
YBL085W	63873
YER165C-A	63891
YFR026C	63903
YCR077C	63992
YFL034C-B	63992
YLR438C-A	64000
YER166W	64130
YHL022C	64155
YGL230C	64215
YHR199C	64221
YPR171W	64238
YGR268C	64288
YGR269W	64305
YOR368W	64448
YIR010W	64457
YNL301C	64562
YPR170W-A	64688
YPR170C	64748
YPR169W-A	64827
YPR170W-B	64827
YFL034C-A	64931
YDL220C	65019
YEL048C	65167
YGR267C	65206
YLL039C	65206
YDL219W	65243
YOR367W	65284
YOL138C	65350
YHR198C	65363
YIR009W	65363
YBR272C	65380
YFR025C	65410
YFL034W	65475
YLR437C-A	65492
YMR295C	65540
YCL031C	65568
YIR008C	65582
YOL137W	65621
YLR438W	65677
YOR365C	65719
YNL300W	65744
YHL021C	65856
YNR051C	66004
YOR366W	66035
YJL197C-A	66085
YDR507C	66140
YLR437C	66155
YMR294W-A	66221
YDL218W	66494
YER165W	66501
YLL038C	66517
YNL299W	66517
YLL037W	66561
YCR076C	66575
YPL256C	66614
YFR024C-A	66727
YEL047C	66797
YLR436C	66933
YKR086W	66955
YGL229C	66959
YJR136C	67045
YKR085C	67131
YHL020C	67453
YMR294W	67464
YKL201C	67467
YAL040C	67521
YML103C	67549
YGL228W	67598
YMR293C	67637
YCR075W-A	67645
YHL019W-A	67708
YPL255W	67725
YCR075C	67805
YOR364W	67920
YKR084C	67922
YIL149C	68067
YOR363C	68079
YLL036C	68255
YGR266W	68285
YML102W	68294
YBR271W	68331
YCL030C	68333
YLL035W	68579
YDL217C	68607
YIL148W	68708
YHR197W	68747
YOL136C	68754
YJR135W-A	68780
YJL196C	68781
YBR270C	68785
YEL046C	68792
YNL298W	68915
YNR050C	68943
YJR135C	68973
YGR264C	69088
YIR007W	69184
YEL045C	69265
YGR265W	69293
YJL194W	69337
YPR169W	69376
YBL084C	69442
YPL254W	69485
YAL039C	69526
YHL019C	69545
YMR292W	69635
YCR073W-A	69657
YGL227W	69671
YHL018W	69705
YML101C-A	69726
YEL044W	69757
YJR134C	69899
YCL029C	69921
YJL195C	69941
YIR006C	69980
YKR083C	69990
YPR168W	69990
YCR073C	70037
YOL135C	70044
YML101C	70088
YBL083C	70135
YML100W-A	70138
YCL028W	70150
YKL198C	70223
YHL017W	70273
YFR023W	70286
YDL216C	70320
YOL133W	70325
YDR506C	70372
YPR167C	70434
YEL043W	70478
YOL134C	70545
YBR269C	70607
YML100W	70624
YNR049C	70676
YHR196W	70712
YBL082C	71124
YAR008W	71241
YOL132W	71300
YJL193W	71365
YPR166C	71437
YER164W	71482
YAR007C	71587
YGR263C	71700
YLR434C	71770
YAL038W	71787
YLR435W	71800
YMR291W	71800
YCL027W	71803
YBL081W	71863
YBR268W	71884
YHR195W	71896
YLR433C	72170
YOR362C	72545
YPR165W	72698
YNR048W	72701
YDR505C	72706
YJR133W	72760
YBR266C	72795
YMR290C	72839
YPL253C	73006
YMR290W-A	73008
YOL131W	73031
YER163C	73092
YLL034C	73145
YGL226C-A	73157
YGR262C	73182
YAL037C-B	73301
YFR022W	73327
YGL226W	73339
YBR267W	73342
YLL033W	73408
YJL192C	73413
YIL147C	73453
YAL037C-A	73519
YHR193C-A	73616
YPL251W	73625
YOR361C	73639
YEL042W	73771
YJL191W	73786
YKL197C	73870
YPL252C	73881
YDL215C	73919
YER162C	73980
YCL026C-B	73986
YHR194W	73986
YKR082W	73987
YAL037W	74021
YGR261C	74191
YML099W-A	74229
YHL016C	74241
YCR072C	74269
YKR081C	74272
YOL130W	74400
YHR193C	74407
YFL033C	74425
YBR265W	74601
YBL080C	74692
YHL015W-A	74696
YPL250C	74719
YBR264C	74814
YFL032W	74870
YIR005W	74999
YFL031W	75177
YAR003W	75201
YDR504C	75232
YBL079W	75256
YCL026C-A	75285
YJL190C	75301
YFR021W	75348
YHL015W	75409
YAR002C-A	75482
YKL196C	75539
YLR432W	75621
YPL250W-A	75702
YMR289W	75745
YIL146C	75773
YNR047W	75808
YHR192W	75817
YKL195W	75826
YJL189W	75932
YEL041W	75944
YHR191C	76012
YDR503C	76060
YCR071C	76078
YFL031C-A	76113
YAL036C	76153
YJR132W	76229
YPL249C-A	76239
YNL296W	76273
YKR080W	76417
YAL035W	76428
YOR360C	76470
YLR431C	76475
YJL188C	76509
YER161C	76526
YNR046W	76543
YDL214C	76546
YNL297C	76583
YIR004W	76667
YLL032C	76746
YFL030W	76829
YGL225W	76893
YBR263W	76919
YNL295W	76946
YML099C	77040
YBR262C	77143
YML098W	77267
YIL145C	77283
YHL014C	77311
YPR164W	77363
YFR020W	77422
YDR502C	77462
YKR079C	77507
YOL129W	77560
YCR069W	77566
YBR261C	77653
YHR190W	77798
YCL025C	77919
YAR002W	77949
YDL213C	77967
YGR259C	78020
YEL040W	78053
YIL144W	78074
YJR131W	78107
YPR163C	78111
YNR045W	78192
YHL013C	78350
YDL212W	78427
YGR260W	78456
YBR260C	78544
YJR130C	78614
YHR189W	78615
YKL194C	78651
YHR188C	78806
YGL224C	78856
YMR288W	78859
YHL012W	78932
YIR003W	79003
YMR287C	79085
YFL029C	79159
YCL024W	79162
YJL187C	79261
YCL023C	79296
YPL249C	79353
YCR068W	79407
YOL128C	79479
YIR002C	79492
YML097C	79690
YAL034W-A	79719
YPR162C	79762
YAL034C-B	79843
YKL193C	79887
YML096W	79909
YEL039C	79977
YOR359W	80102
YJL186W	80153
YGR258C	80175
YLL031C	80204
YFL028C	80211
YNL294C	80260
YCR067C	80299
YOL127W	80348
YGL223C	80364
YDL211C	80413
YEL038W	80462
YKL192C	80542
YDR501W	80573
YNR044W	80632
YNL293W	80640
YLL030C	80696
YBL078C	80728
YJR129C	80732
YBL077W	80895
YKL191W	81040
YDR500C	81073
YOR358W	81130
YGL222C	81185
YLL029W	81460
YOR357C	81579
YHL011C	81612
YPR161C	81644
YHR187W	81653
YKR078W	81860
YFL027C	81910
YAL034C	81952
YHR186C	81971
YCL022C	82085
YML095C	82113
YML094W	82275
YGL221C	82291
YPL248C	82356
YGL220W	82373
YNR043W	82436
YMR286W	82488
YFL026W	82578
YEL037C	82603
YML094C-A	82620
YNR041C	82672
YJR127C	82692
YAL033W	82707
YMR285C	82739
YBR259W	82796
YNL292W	82806
YJR128W	82830
YOL126C	82920
YKL190W	82952
YJL185C	82974
YIR001C	82993
YBR258C	83021
YIL143C	83041
YML093W	83090
YNR042W	83093
YKR077W	83159
YIL142W	83302
YJL184W	83446
YIL142C-A	83540
YCL021W-A	83620
YGR257C	83636
YGL218W	83649
YHL010C	83717
YOL125W	83834
YJL183W	84066
YOR356W	84070
YDR499W	84096
YPL247C	84196
YGL219C	84256
YBL076C	84259
YDL210W	84271
YBR257W	84298
YAL032C	84475
YKR076W	84529
YEL036C	84552
YNR040W	84641
YAL031W-A	84670
YKL189W	84709
YLR430W	84744
YLL028W	84803
YGL216W	84884
YNR039C	84900
YER159C	84916
YDR498C	84932
YIL141W	85053
YHL009C	85056
YBR256C	85081
YCR066W	85121
YGL217C	85179
YPR160C-A	85205
YPL246C	85297
YIL140W	85366
YER158W-A	85387
YEL035C	85545
YPL245W	85586
YFR019W	85658
YJL181W	85658
YEL034W	85676
YJL182C	85750
YNL291C	85815
YFR018C	85938
YKR075C	86062
YBR255C-A	86109
YPR160W-A	86132
YOR355W	86154
YEL033W	86179
YEL034C-A	86215
YNL290W	86218
YMR284W	86243
YER158C	86296
YGR256W	86317
YBL075C	86446
YDR497C	86459
YKR075W-A	86600
YML092C	86739
YOL124C	86757
YPR160W	86760
YEL032W	86937
YGR255C	86980
YAL031C	87032
YJR126C	87062
YEL032C-A	87201
YLR428C	87217
YDL209C	87227
YFL025C	87232
YAL030W	87287
YFR017C	87299
YHR185C	87303
YCR065W	87311
YLR429W	87401
YLL027W	87402
YDL208W	87513
YMR283C	87563
YKR074W	87603
YBL073W	87644
YPR159C-A	87651
YBL074C	87787
YOL123W	87844
YNL289W	87897
YGL215W	87980
YPL244C	88033
YOR354C	88067
YCR064C	88116
YDL207W	88249
YCR063W	88303
YKR073C	88305
YPL243W	88517
YDR496C	88523
YJL180C	88558
YLL026W	88622
YKR072C	88689
YIL139C	88716
YBR255W	88727
YNR038W	88736
YJL179W	88785
YKL188C	88791
YBR254C	88920
YNR037C	89004
YBL072C	89123
YMR282C	89332
YFR016C	89413
YNR036C	89509
YBL071C-B	89554
YIL138C	89715
YLR427W	89750
YJR125C	89788
YHR184W	89899
YBR253W	89913
YBL071W-A	89976
YGL214W	90011
YGR254W	90015
YJL178C	90095
YDL206W	90177
YEL031W	90258
YNR035C	90284
YNL288W	90303
YFL024C	90343
YOR353C	90464
YPR159W	90483
YBL071C	90529
YBR252W	90572
YML091C	90731
YBL069W	90739
YML090W	90744
YDR495C	90776
YJL177W	90784
YKR071C	90832
YBL070C	90923
YFL023W	90984
YCR061W	91058
YLR426W	91116
YHR182C-A	91231
YGL213C	91251
YCL018W	91324
YML089C	91409
YOL122C	91419
YGL212W	91436
YJR124C	91513
YKL187C	91541
YHR183W	91683
YNR034W-A	91770
YBL068W-A	91792
YBR251W	91793
YGR253C	91802
YNL287W	91994
YER157W	92086
YMR281W	92091
YCR060W	92222
YML088W	92235
YAL029C	92271
YCR059C	92391
YBL068W	92412
YGL211W	92516
YER156C	92533
YIL137C	92788
YOL121C	92850
YAL028W	92901
YMR280C	93101
YKR070W	93238
YKL186C	93303
YCR057C	93393
YIL136W	93619
YDL205C	93746
YFR015C	93765
YGL210W	93797
YJR123W	93850
YNR034W	94010
YER155C	94026
YJL175W	94047
YGR252W	94073
YOR352W	94079
YBR250W	94150
YCL017C	94270
YOL120C	94402
YHR182W	94424
YKL185W	94504
YHL008C	94506
YJL176C	94528
YDL204W	94606
YEL030W	94644
YAL027W	94688
YLL025W	94746
YOR351C	94781
YEL030C-A	94897
YDR494W	94996
YFL022C	95008
YJL174W	95090
YPL242C	95109
YBR249C	95189
YKR069W	95200
YNL286W	95223
YLR425W	95284
YGR251W	95303
YML087C	95369
YHR181W	95415
YHR180C-B	95581
YDR493W	95709
YHR180W-A	95711
YCL016C	95763
YAL026C-A	95824
YGL209W	95862
YBL067C	95884
YKR068C	95903
YFL021W	95964
YJR122W	95975
YNL285W	96173
YPL241C	96258
YFR014C	96279
YCL014W	96281
YOL119C	96361
YIL135C	96375
YOR350C	96437
YJL173C	96527
YCR054C	96554
YFL021C-A	96613
YNR033W	96696
YBR248C	96718
YIL134C-A	96725
YKL184W	96762
YNR032C-A	96867
YOL118C	96916
YDR491C	96935
YDR492W	97002
YGL208W	97342
YML086C	97371
YIL134W	97395
YGR250C	97421
YHR180W	97465
YLL024C	97484
YOL117W	97551
YDR490C	97658
YHL006W-A	97728
YJL172W	97731
YEL029C	97796
YHL007C	97933
YDL203C	97954
YMR279C	98079
YJR121W	98144
YNR032W	98321
YDL202W	98476
YKL183C-A	98612
YJR120W	98625
YPL240C	98625
YEL028W	98668
YKL183W	98726
YBR247C	98728
YHL006C	98791
YLL023C	98835
YKR067W	98894
YNR031C	98898
YGL207W	98973
YHL004W	99215
YHL005C	99216
YJR119C	99261
YML085C	99400
YIL133C	99416
YPL239W	99484
YML084W	99489
YDL201W	99562
YFL020C	99593
YKR066C	99614
YAL026C	99698
YOL116W	99809
YCR053W	99924
YBL065W	99965
YBL066C	100117
YHR179W	100141
YLL022C	100200
YFR013W	100234
YPL237W	100496
YIL132C	100501
YFL019C	100599
YKL182W	100676
YEL027W	100769
YPL238C	100863
YJL171C	100888
YDR489W	100914
YKR065C	100920
YFR012W-A	100932
YLL021W	100946
YML083C	101050
YDL200C	101068
YDR488C	101137
YAL025C	101146
YBL064C	101158
YOL115W	101475
YOR349W	101503
YBR246W	101592
YCR052W	101627
YBR245C	101644
YJR118C	101650
YMR278W	101667
YJL170C	101773
YCL012C	101788
YER154W	101854
YML082W	101862
YHL003C	101879
YBL063W	101888
YEL026W	101943
YER153C	102069
YJL169W	102093
YIL131C	102235
YFR012W	102267
YOR348C	102510
YCR051W	102550
YHL002W	102607
YPL236C	102702
YIL130W	102782
YCR050C	102849
YER152C	102886
YGR249W	102893
YFR011C	102897
YDR487C	102946
YHL002C-A	103070
YFL018C	103121
YPL235W	103232
YHR178W	103344
YDL199C	103354
YCL011C	103358
YER152W-A	103389
YFR010W-A	103427
YFL017W-A	103693
YJR117W	103744
YDR486C	103806
YOL114C	103925
YNL284C	104102
YML081C-A	104162
YMR277W	104174
YKR064W	104265
YHL001W	104272
YCR049C	104304
YOL113W	104326
YCL010C	104350
YJL168C	104422
YER151C	104450
YFL017C	104456
YKR063C	104515
YDL198C	104552
YCR048W	104692
YDR485C	104719
YML081W	104777
YLR424W	104783
YPR158W	104804
YOR347C	104830
YJR116W	104926
YGR248W	104970
YJL167W	105008
YLR423C	105008
YCR047C	105076
YFR010W	105088
YBL062W	105310
YCR047W-A	105320
YPL234C	105440
YNR030W	105532
YCL009C	105548
YMR276W	105603
YBR244W	105655
YJR115W	105809
YNR029C	105843
YMR275C	105849
YLL020C	105860
YAL024C	105873
YGR247W	105976
YHR177W	106052
YEL025C	106147
YPL233W	106172
YCR046C	106198
YFL016C	106230
YFR009W-A	106279
YBR243C	106390
YFL015W-A	106409
YJL166W	106428
YDL197C	106495
YGR246C	106670
YNL283C	106695
YOL112W	106710
YDL196W	106742
YJR113C	106776
YPR157W	106800
YCL008C	106853
YLL019W-A	106907
YFL015C	106957
YCR045C	107011
YCL005W-A	107023
YJR114W	107092
YKR062W	107146
YDL195W	107209
YFL014W	107250
YEL024W	107260
YPL232W	107275
YKL181W	107321
YCL007C	107366
YBL061C	107408
YGL206C	107508
YFR009W	107666
YNL282W	107687
YFL013W-A	107793
YCR045W-A	107870
YLL019C	107898
YBL060W	107934
YJR112W-A	107961
YCL005W	108021
YNR028W	108154
YGL205W	108162
YPR156C	108289
YHR176W	108414
YNL281W	108467
YER150W	108504
YBR242W	108513
YAL023C	108552
YPL231W	108652
YCR044C	108671
YJR112W	108721
YML080W	108806
YGR245C	108874
YOL111C	108896
YLL018C-A	108971
YJR111C	109045
YHR175W-A	109085
YCL004W	109105
YMR274C	109119
YBR241C	109128
YOR345C	109130
YKR061W	109135
YDR484W	109163
YOL110W	109176
YKL180W	109274
YER149C	109404
YNR027W	109408
YJL165C	109455
YOR346W	109464
YFR008W	109619
YNR026C	109642
YHR175W	109771
YFL012W-A	109804
YFL013C	109924
YCR043C	109977
YML079W	110247
YKR060W	110294
YOL109W	110297
YNL280C	110411
YAL022C	110431
YMR273C	110450
YBL059C-A	110541
YEL023C	110552
YBL059W	110596
YFL012W	110641
YPR155C	110653
YER148W-A	110689
YDR483W	110769
YFR007W	110855
YNL279W	110917
YML078W	111002
YDR482C	111088
YJL164C	111153
YCR042C	111224
YER147C-A	111261
YNR025C	111270
YHR174W	111316
YBR240C	111341
YEL022W	111421
YBL058W	111439
YHR173C	111490
YER148W	111571
YLL018C	111574
YDL194W	111581
YGR244C	111623
YCL002C	111674
YDR481C	111676
YKR059W	111825
YML077W	111865
YOL108C	111886
YCL001W	111914
YNR024W	111922
YGL204C	112009
YER147C	112032
YOL107W	112102
YJR110W	112136
YLR422W	112281
YFL011W	112339
YKL179C	112508
YLR421C	112618
YJR109C	112810
YCL001W-A	113078
YOR344C	113223
YOL106W	113226
YIL129C	113237
YBR239C	113240
YNL278W	113271
YJL163C	113329
YMR272W-B	113341
YAL021C	113360
YBL057C	113447
YPR154W	113501
YGR243W	113606
YMR272C	113653
YBL056W	113765
YCL001W-B	113768
YIL128W	113806
YNR023W	113913
YMR272W-A	113964
YFR006W	114009
YKR058W	114042
YER145C-A	114051
YNR022C	114138
YAL019W-A	114251
YFR005C	114280
YER146W	114289
YHR172W	114308
YGR241C	114361
YKL177W	114361
YPR153W	114377
YLR420W	114393
YDR480W	114527
YGR242W	114527
YPR152C	114608
YAL020C	114616
YKL178C	114632
YGL203C	114668
YDL193W	114673
YAL019W	114920
YFL010W-A	114984
YDR479C	115052
YER145C	115134
YKR057W	115155
YPL230W	115312
YML076C	115347
YJL162C	115625
YCR041W	115710
YFL010C	115737
YOL105C	115808
YBR238C	115881
YNR021W	115954
YGL202W	116063
YNR020C	116109
YFL009W	116139
YGR240C-A	116165
YEL021W	116167
YCR040W	116179
YDL192W	116322
YPR151C	116391
YLL015W	116431
YCR039C	116443
YER144C	116651
YNL277W-A	116679
YFR004W	116760
YBL055C	116832
YMR271C	116882
YHR171W	116930
YFR003C	117029
YJR108W	117039
YPL229W	117067
YPR150W	117067
YCR038C	117072
YGR240C	117208
YEL020W-A	117211
YJL161W	117241
YCR038W-A	117328
YNL277W	117349
YDR478W	117351
YKR056W	117364
YEL020C-B	117380
YOL104C	117454
YBL054W	117592
YIL127C	117644
YDL191W	117665
YKL176C	117991
YIL126W	117992
YMR270C	118007
YPR149W	118148
YPL228W	118382
YJR107W	118412
YKR055W	118596
YKL175W	118798
YHR170W	118814
YJL160C	118821
YNL276C	118826
YKR054C	118887
YML075C	118898
YNR019W	118992
YNL275W	119268
YBL053W	119338
YFL008W	119424
YCR037C	119436
YAL018C	119542
YDR477W	119553
YLR419W	119750
YPR148C	119926
YMR269W	119974
YNR018W	120061
YLR418C	120083
YFR002W	120137
YMR268C	120208
YAL017W	120226
YEL020C	120299
YJL159W	120445
YHR169W	120461
YER143W	120555
YDR476C	120799
YER142C	120838
YGR239C	120889
YGL201C	120911
YJR106W	120915
YFR001W	121043
YPL227C	121167
YBR237W	121214
YEL019C	121301
YLL014W	121321
YML074C	121324
YNR017W	121418
YEL018W	121471
YBR236C	121490
YPR147C	121507
[truncated: 4,576 more rows]
