# Supplementary material for: Conserved crosstalk between histone deacetylation and H3K79 methylation generates DOT1L‐dose dependency in HDAC1‐deficient thymic lymphoma
Source: EMBO J. 2019 Jun 17;38(14):e101564. doi: 10.15252/embj.2019101564 (PMC6627229; doi:10.15252/embj.2019101564)
Supplement: Supplementary file 7 — Source Data for Figure 3 [file EMBJ-38-e101564-s005.zip]

Archive with 4 entries (3 files):
- embj2019101564-sup-0005-SDataFig3/
- embj2019101564-sup-0005-SDataFig3/embj2019101564-sup-0008-SDataFig3A.xlsx
- embj2019101564-sup-0005-SDataFig3/embj2019101564-sup-0009-SDataFig3B.pdf
- embj2019101564-sup-0005-SDataFig3/embj2019101564-sup-0010-SDataFig3C-D.xlsx
