# Supplementary material for: Conserved crosstalk between histone deacetylation and H3K79 methylation generates DOT1L‐dose dependency in HDAC1‐deficient thymic lymphoma
Source: EMBO J. 2019 Jun 17;38(14):e101564. doi: 10.15252/embj.2019101564 (PMC6627229; doi:10.15252/embj.2019101564)
Supplement: Supplementary file 7 — Source Data for Figure 3 [file EMBJ-38-e101564-s005.zip › embj2019101564-sup-0005-SDataFig3/embj2019101564-sup-0008-SDataFig3A.xlsx]

## Sheet: result
		Protein Name	RF_01	RF_02	RF_03	Sample_01	Sample_02	Sample_03	Sample_05	Sample_06	Sample_08	Sample_10	Sample_11	Sample_12	Sample_13	Sample_14	Sample_16
Total		Me0 Total	326004176	363684656	358170096	429640336	405382240	419873744	833338624	745514816	594132320	567151904	898298144	663760288	483790784	581471840	308215032
area		Me1 Total	413126852	395484780	371209700	65686438	59848472	71081062	317835720	264578520	145781216	131862298	240670264	224744520	14112375	44010351	354324640
per		Me2 Total	338819904	323196002	334737316	730860	4251548	2226615	61112233	48829598	27209456	11723028	46958694	35141944	809795	6910387	416687744
sample		Me3 Total	249447704	294563988	264798257	1122585	0	558485	12154451	4615884	2512710	3462370	712135	10797027	450493	2569391	538075152
		Grand Total	1327398636	1376929426	1328915369	497180219	469482260	493739906	1224441028	1063538818	769635702	714199600	1186639237	934443779	499163447	634961969	1617302568
		average	%	RF
RF		3.49286e+08	25.9806	1
deter-		3.93274e+08	29.2524	0.888151
mination		332251074	24.7134	1.05127
		2.69603e+08	20.0536	1.29556
		%	sample_01	sample_02	sample_03	sample_05	sample_06	sample_08	sample_10	sample_11	sample_12	sample_13	sample_14	sample_16
percentage		Me0	86.4154	86.3467	85.0395	68.0587	70.0976	77.1966	79.4108	75.701	71.0327	96.9203	91.5759	19.0574
per		Me1	13.2118	12.7478	14.3965	25.9576	24.8772	18.9416	18.4629	20.2817	24.0512	2.82721	6.93118	21.9084
sample		Me2	0.147001	0.905582	0.450969	4.99103	4.59124	3.53537	1.64142	3.95728	3.76073	0.16223	1.08832	25.7644
		Me3	0.22579	0	0.113113	0.992653	0.434012	0.32648	0.48479	0.0600128	1.15545	0.0902496	0.404653	33.2699
		average	sample 1-4	sample 5-8	sample 9-12	sample 13/14	sample 16		stdev	sample 1-4	sample 5-8	sample 9-12	sample 13/14	sample 16
percentage		Me0	85.9338	71.7843	75.3815	94.2481	19.0574		Me0	0.775322	4.79676	4.19822	3.77911	-
& stdev		Me1	13.452	23.2588	20.9319	4.87919	21.9084		Me1	0.850192	3.77764	2.85029	2.90195	-
per		Me2	0.501184	4.37255	3.11981	0.625273	25.7644		Me2	0.381775	0.752069	1.28409	0.654841	-
group		Me3	0.112968	0.584382	0.566751	0.247451	33.2699		Me3	0.112895	0.357638	0.552298	0.222317	-
Total		area & RF	sample_01	sample_02	sample_03	sample_05	sample_06	sample_08	sample_10	sample_11	sample_12	sample_13	sample_14	sample_16
area		Me0	429640336	405382240	419873744	833338624	745514816	594132320	567151904	898298144	663760288	483790784	581471840	308215032
per		Me1	5.83394e+07	5.31545e+07	6.31307e+07	2.82286e+08	2.34986e+08	1.29476e+08	1.17114e+08	2.13751e+08	1.99607e+08	1.25339e+07	3.90878e+07	3.14694e+08
sample		Me2	768333	4.46953e+06	2.34078e+06	6.42456e+07	5.13332e+07	2.86045e+07	1.23241e+07	4.93664e+07	3.69437e+07	851315	7.2647e+06	4.38052e+08
RF		Me3	1.45437e+06	0	723549	1.57468e+07	5.98014e+06	3.25536e+06	4.4857e+06	922611	1.39882e+07	583639	3.32879e+06	6.97107e+08
included		total	4.90202e+08	4.63006e+08	4.86069e+08	1.19562e+09	1.03781e+09	7.55468e+08	7.01075e+08	1.16234e+09	9.14299e+08	4.9776e+08	6.31153e+08	1.75807e+09
percentage		% & RF	sample_01	sample_02	sample_03	sample_05	sample_06	sample_08	sample_10	sample_11	sample_12	sample_13	sample_14	sample_16
per		Me0	87.6455	87.5544	86.3816	69.6995	71.8351	78.6443	80.8974	77.2837	72.5977	97.1937	92.1285	17.5315
sample		Me1	11.9011	11.4803	12.988	23.6101	22.6424	17.1385	16.7048	18.3898	21.8317	2.51807	6.19308	17.9
RF		Me2	0.156738	0.965329	0.481574	5.37343	4.94628	3.78633	1.75788	4.24716	4.04066	0.171029	1.15102	24.9167
included		Me3	0.296688	0	0.148857	1.31704	0.576225	0.430906	0.639831	0.0793754	1.52993	0.117253	0.527414	39.6519
percentage & stdev		average	sample 1-4	sample 5-8	sample 9-12	sample 13/14	sample 16		stdev	sample 1-4	sample 5-8	sample 9-12	sample 13/14	sample 16
per		Me0	87.1938	73.393	76.9263	94.6611	17.5315		Me0	0.704904	4.67146	4.16139	3.58161	-
group		Me1	12.1231	21.1303	18.9754	4.35557	17.9		Me1	0.778001	3.49072	2.61312	2.59863	-
RF		Me2	0.534547	4.70201	3.34857	0.661025	24.9167		Me2	0.40689	0.821258	1.38144	0.692958	-
included		Me3	0.148515	0.774724	0.749713	0.322334	39.6519		Me3	0.148344	0.475248	0.731495	0.290028	-
											1-3: WT thymus
											5, 6, 8: HDAC1-/- thymus
											10-12: HDAC1-/-, DOT1L+/- thymus
											13-14: HDAC1-/-, DOT1L-/- thymus
											16: WT yeast sample
