# Supplementary material for: Conserved crosstalk between histone deacetylation and H3K79 methylation generates DOT1L‐dose dependency in HDAC1‐deficient thymic lymphoma
Source: EMBO J. 2019 Jun 17;38(14):e101564. doi: 10.15252/embj.2019101564 (PMC6627229; doi:10.15252/embj.2019101564)
Supplement: Supplementary file 7 — Source Data for Figure 3 [file EMBJ-38-e101564-s005.zip › embj2019101564-sup-0005-SDataFig3/embj2019101564-sup-0010-SDataFig3C-D.xlsx]

## Sheet: Survival data for tests
MuisID	Weeks_to_death	Genotype	Mode_of_death	Unknown_Littermate
1195607	8.857	4	3			Genotype:
1195608	35.143	1	4			1 WT
1195610	35.143	1	4			2 HDAC1(hom),DOT1L(wt)
1195611	4.857	4	4			3 HDAC1(hom),DOT1L(het)
1195623	35.143	1	4			4 HDAC1(hom),DOT1L(hom)
1195625	35.143	1	4			5 HDAC1(wt),DOT1L(hom)
1195626	35.143	1	4
1195627	26.571	4	2
1195628	29.714	1	4			Mode_of_death:
1196155	7.857	3	4			1 for natural death with tumor
1196156	17	4	3			2 for natural death without tumor
1196157	35	1	4			3 for sacrifice with tumor
1196158	40	3	4			4 for sacrifice without tumor
1196159	35	1	4			. Unknown
1196160	35	1	4
1204352	40	1	4			Unknown_littermate:
1204354	31.286	1	4			For some mice, the presence/absence of tumor upon death could not be determined
1204355	31.286	1	4			These mice got a "." in the mode_of_death column, and 'unknown' in the Unknown_littermate colum
1204356	31.286	1	4			Littermate controls of mice with unknown mode of death were labeled 'littermate'
1217687	31	1	4
1217688	29.714	4	3			For the plot in Fig 3C and table in Fig 3D, both the unknown and littermate mice were left out
1217692	31	1	4			Even if they were included, and all unknows were considered either death with or without tumor, conclusions were not different (see below)
1217693	31	1	4
1217694	31	1	4			Genotypes 2 vs 3
1217695	37.857	1	4			logrank[death with tumor (naturally or sacrificed) is considered event] p=0.0004
1217696	13.857	4	4			logrank[only sacrifice with tumor is considered event (natural death with tumor not)] p=0.0052
1226975	33.857	1	4			Peto[mice with missing mode_of_death have incidental tumor] p=0.0007
1226976	19	4	3			Peto[mice with missing mode_of_death have no tumor] p=0.0007
1226977	33.857	1	4			Peto[omit nest] p=0.0019
1226978	33.857	1	4
1226979	33.857	1	4			Genotypes 2 vs 4
1226980	33.857	1	4			logrank[death with tumor (naturally or sacrificed) is considered event] p=0.1571
1239911	25.143	5	4			logrank[only sacrifice with tumor is considered event (natural death with tumor not)] p=0.0132
1239912	40	1	4			Peto[mice with missing mode_of_death have incidental tumor] p=0.2377
1239913	40	1	4			Peto[mice with missing mode_of_death have no tumor] p=0.2377
1239914	40	5	4			Peto[omit nest] p=0.4631
1239918	16	5	4
1259143	40	1	4
1259144	40	1	4
1259145	40	5	4
1259147	40	1	4
1259148	40	1	4
1259150	40	1	4
1262523	40	1	4
1263267	24.286	3	1
1263268	40	1	4
1263269	40	1	4
1263270	15.714	2	3
1263271	12.143	2	3
1263272	18	4	4
1263273	12.571	4	3
1263274	40	1	4
1263275	21	2	1
1272075	40	5	4
1272076	40	5	4
1272077	31.714	1	4
1272078	40	5	4
1273029	24.286	1	4
1273030	40	1	4
1273031	40	1	4
1273032	40	1	4
1273033	31.571	5	3
1273034	40	1	4
1273035	27.714	5	4
1273036	20.714	5	4
1273037	27.714	5	4
1277317	40	1	4	Littermate
1277318	29.571	1	4	Littermate
1277319	31.429	5	.	Unknown
1277322	40	1	4	Littermate
1277323	40	1	4	Littermate
1277341	40	1	4
1277342	40	1	4
1277343	12.857	4	3
1277344	12.857	4	3
1277345	40	1	4
1277346	40	1	4
1277347	17.857	4	3
1277348	40	1	4
1277351	21	2	3
1277352	40	1	4
1277353	13.714	4	3
1279500	32.143	5	4
1279501	40	1	4
1279502	40	1	4
1282068	40	1	4
1282069	40	1	4
1282070	40	1	4
1282071	40	5	4
1282072	40	1	4
1283737	40	1	4
1283739	19.857	2	1
1283740	40	1	4
1283745	40	1	4
1287266	40	1	4
1287267	40	1	4
1287268	25	2	3
1287269	21.714	2	3
1287270	40	1	4
1287271	40	2	4
1287272	28.429	2	3
1287273	18.714	2	3
1288890	5	1	4
1288891	40	1	4
1288892	40	5	4
1288893	40	1	4
1288894	40	1	4
1288895	40	1	4
1288896	21.857	5	3
1288897	40	1	4
1288901	40	1	4
1288902	34	2	3
1288903	40	1	4
1288904	40	1	4
1288905	24	2	3
1288906	40	1	4
1288907	18	2	1
1288908	40	1	4
1290695	40	1	4
1290696	40	4	4
1290697	40	1	4
1290698	10.286	4	4
1290699	13.286	4	3
1290700	6.571	4	4
1292219	19.857	5	3
1292220	40	1	4
1292221	40	1	4
1292222	26.857	1	4
1292223	14	5	4
1298309	40	2	4	Littermate
1298310	40	1	4	Littermate
1298311	40	1	4	Littermate
1298317	40	1	4	Littermate
1298318	24.143	2	.	Unknown
1298319	33.143	2	.	Unknown
1298320	24.143	2	3	Littermate
1298321	40	1	4	Littermate
1300508	40	5	4
1300509	40	1	4
1300510	40	5	4
1300511	40	5	4
1300512	34	1	4
1300528	18.857	2	1	Littermate
1300529	17.286	2	1	Littermate
1300530	18.857	2	3	Littermate
1300531	17.429	1	4	Littermate
1300532	12.143	2	3	Littermate
1300533	40	1	4	Littermate
1300534	40	1	4	Littermate
1300535	26.286	2	.	Unknown
1303054	40	3	4
1303060	34	3	3
1303111	17.857	4	3
1303112	40	3	4
1303115	15.714	4	3
1306788	40	1	4
1306789	40	1	4
1306791	33.286	1	4
1306792	14.143	2	3
1306793	40	1	4
1306799	40	1	4
1306800	25.143	2	1
1306801	40	1	4
1306806	26.571	2	3
1306807	40	1	4
1306808	40	1	4
1310979	40	3	4
1310980	40	1	4
1310982	29.571	3	1
1310983	19.714	3	3
1310984	40	1	4
1310985	37.714	1	4
1310986	40	1	4
1325827	27.143	1	3
1325828	27.143	3	3
1325829	30.143	3	3
1325830	19.286	3	3
1325831	40	1	4
1325832	40	1	4
1325833	40	1	4
1325834	40	1	4
1325835	40	3	4
1325836	28.286	1	4
1325837	23.286	3	3
1325838	40	1	4
1325839	40	1	4
1325959	10.143	4	3
1325960	12.143	4	3
1325961	40	1	4
1325962	12.143	4	3
1325963	37.429	1	4
1325964	40	1	4
1325965	10.143	4	4
1325966	15.429	4	1
1325967	40	1	4
1325968	40	3	4
1325969	40	1	4
1325970	40	3	4
1325971	40	1	4
1325972	19.143	3	3
1325973	40	3	4
1331430	40	1	4
1331431	40	2	4
1331432	16.429	2	1
1331433	20.857	2	1
1331434	40	1	4
1342721	19.571	1	4
1342722	40	2	4
1342723	11.571	2	3
1342724	40	2	4
1342725	21.571	2	3
1342726	17.714	2	3
1342727	40	2	3
1342728	15.429	2	3
1342729	20.429	2	3
1343289	40	4	4
1343290	16.286	4	3
1343292	40	4	4
1343293	19.286	1	4
1343294	19.286	1	4
1343295	19.286	1	4
1343296	15.143	4	3
1343297	15.143	4	3
1343980	40	5	4
1343989	40	5	4
1343990	29	5	4
1353735	15.143	1	4
1353736	40	5	4
1353737	40	5	4
1354708	40	3	4
1354709	40	1	4
1354710	29.714	3	3
1354712	10.857	2	1
1354713	13.143	2	3
1354714	20.857	2	1
1354715	40	1	4
1354716	40	1	4
1354717	40	1	4
1356108	40	3	4
1356109	40	3	4
1356110	40	1	4
1356111	40	1	4
1356112	40	1	4
1360155	21.857	1	4	Littermate
1360156	13.429	4	3	Littermate
1360157	22	4	3	Littermate
1360159	40	1	4	Littermate
1360160	40	3	4	Littermate
1360161	14.714	4	3	Littermate
1360162	24.857	3	.	Unknown
1360163	40	3	4	Littermate
1360164	40	3	4	Littermate
1372380	39.714	1	4	Littermate
1372381	28.286	4	.	Unknown
1372382	39.714	1	4	Littermate
1375694	36.429	1	4	Littermate
1375695	36.429	1	4	Littermate
1375696	18.286	3	.	Unknown
1375698	16.429	3	1	Littermate
1378545	37.429	1	4
1378546	37.429	1	4
1378547	37.429	1	4
1378548	17.429	2	1
1390100	20.714	3	.	Unknown
1390101	26.857	1	4	Littermate
1390102	18	3	3	Littermate
1390103	21	1	4	Littermate
1390104	26.857	1	4	Littermate
1390105	14.714	4	3	Littermate
1390106	26.857	1	4	Littermate
1390107	26.857	1	4	Littermate
1390270	24.571	1	4

## Sheet: Same data for KM plots
MuisID	Weeks_to_death	Genotype	Mode_of_death	Unknown_Littermate	WT	hom;wt	hom;het	hom;hom	wt;hom
1195607	8.857	4	3					1			Note: unknowns and littermates have been filtered out
1195608	35.143	1	4		0						Mice surviving until 40w have been set to censor at 40.1 weeks
1195610	35.143	1	4		0
1195611	4.857	4	4					0
1195623	35.143	1	4		0
1195625	35.143	1	4		0
1195626	35.143	1	4		0
1195627	26.571	4	2					0
1195628	29.714	1	4		0
1196155	7.857	3	4				0
1196156	17	4	3					1
1196157	35	1	4		0
1196158	40.1	3	4				0
1196159	35	1	4		0
1196160	35	1	4		0
1204352	40.1	1	4		0
1204354	31.286	1	4		0
1204355	31.286	1	4		0
1204356	31.286	1	4		0
1217687	31	1	4		0
1217688	29.714	4	3					1
1217692	31	1	4		0
1217693	31	1	4		0
1217694	31	1	4		0
1217695	37.857	1	4		0
1217696	13.857	4	4					0
1226975	33.857	1	4		0
1226976	19	4	3					1
1226977	33.857	1	4		0
1226978	33.857	1	4		0
1226979	33.857	1	4		0
1226980	33.857	1	4		0
1239911	25.143	5	4						0
1239912	40.1	1	4		0
1239913	40.1	1	4		0
1239914	40.1	5	4						0
1239918	40.1	5	4						0
1259143	40.1	1	4		0
1259144	40.1	1	4		0
1259145	40.1	5	4						0
1259147	40.1	1	4		0
1259148	40.1	1	4		0
1259150	40.1	1	4		0
1262523	40.1	1	4		0
1263267	24.286	3	1				1
1263268	40.1	1	4		0
1263269	40.1	1	4		0
1263270	15.714	2	3			1
1263271	12.143	2	3			1
1263272	18	4	4					0
1263273	12.571	4	3					1
1263274	40.1	1	4		0
1263275	21	2	1			1
1272075	40.1	5	4						0
1272076	40.1	5	4						0
1272077	31.714	1	4		0
1272078	40.1	5	4						0
1273029	24.286	1	4		0
1273030	40.1	1	4		0
1273031	40.1	1	4		0
1273032	40.1	1	4		0
1273033	31.571	5	3						1
1273034	40.1	1	4		0
1273035	27.714	5	4						0
1273036	20.714	5	4						0
1273037	27.714	5	4						0
1277341	40.1	1	4		0
1277342	40.1	1	4		0
1277343	12.857	4	3					1
1277344	12.857	4	3					1
1277345	40.1	1	4		0
1277346	40.1	1	4		0
1277347	17.857	4	3					1
1277348	40.1	1	4		0
1277351	21	2	3			1
1277352	40.1	1	4		0
1277353	13.714	4	3					1
1279500	32.143	5	4						0
1279501	40.1	1	4		0
1279502	40.1	1	4		0
1282068	40.1	1	4		0
1282069	40.1	1	4		0
1282070	40.1	1	4		0
1282071	40.1	5	4						0
1282072	40.1	1	4		0
1283737	40.1	1	4		0
1283739	19.857	2	1			1
1283740	40.1	1	4		0
1283745	40.1	1	4		0
1287266	40.1	1	4		0
1287267	40.1	1	4		0
1287268	25	2	3			1
1287269	21.714	2	3			1
1287270	40.1	1	4		0
1287271	40.1	2	4			0
1287272	28.429	2	3			1
1287273	18.714	2	3			1
1288890	5	1	4		0
1288891	40.1	1	4		0
1288892	40.1	5	4						0
1288893	40.1	1	4		0
1288894	40.1	1	4		0
1288895	40.1	1	4		0
1288896	21.857	5	3						1
1288897	40.1	1	4		0
1288901	40.1	1	4		0
1288902	34	2	3			1
1288903	40.1	1	4		0
1288904	40.1	1	4		0
1288905	24	2	3			1
1288906	40.1	1	4		0
1288907	18	2	1			1
1288908	40.1	1	4		0
1290695	40.1	1	4		0
1290696	40.1	4	4					0
1290697	40.1	1	4		0
1290698	10.286	4	4					0
1290699	13.286	4	3					1
1290700	6.571	4	4					0
1292219	19.857	5	3						1
1292220	40.1	1	4		0
1292221	40.1	1	4		0
1292222	26.857	1	4		0
1292223	14	5	4						0
1300508	40.1	5	4						0
1300509	40.1	1	4		0
1300510	40.1	5	4						0
1300511	40.1	5	4						0
1300512	34	1	4		0
1303054	40.1	3	4				0
1303060	34	3	3				1
1303111	17.857	4	3					1
1303112	40.1	3	4				0
1303115	15.714	4	3					1
1306788	40.1	1	4		0
1306789	40.1	1	4		0
1306791	33.286	1	4		0
1306792	14.143	2	3			1
1306793	40.1	1	4		0
1306799	40.1	1	4		0
1306800	25.143	2	1			1
1306801	40.1	1	4		0
1306806	26.571	2	3			1
1306807	40.1	1	4		0
1306808	40.1	1	4		0
1310979	40.1	3	4				0
1310980	40.1	1	4		0
1310982	29.571	3	1				1
1310983	19.714	3	3				1
1310984	40.1	1	4		0
1310985	37.714	1	4		0
1310986	40.1	1	4		0
1325827	27.143	1	3		1
1325828	27.143	3	3				1
1325829	30.143	3	3				1
1325830	19.286	3	3				1
1325831	40.1	1	4		0
1325832	40.1	1	4		0
1325833	40.1	1	4		0
1325834	40.1	1	4		0
1325835	40.1	3	4				0
1325836	28.286	1	4		0
1325837	23.286	3	3				1
1325838	40.1	1	4		0
1325839	40.1	1	4		0
1325959	10.143	4	3					1
1325960	12.143	4	3					1
1325961	40.1	1	4		0
1325962	12.143	4	3					1
1325963	37.429	1	4		0
1325964	40.1	1	4		0
1325965	10.143	4	4					0
1325966	15.429	4	1					1
1325967	40.1	1	4		0
1325968	40.1	3	4				0
1325969	40.1	1	4		0
1325970	40.1	3	4				0
1325971	40.1	1	4		0
1325972	19.143	3	3				1
1325973	40.1	3	4				0
1331430	40.1	1	4		0
1331431	40.1	2	4			0
1331432	16.429	2	1			1
1331433	20.857	2	1			1
1331434	40.1	1	4		0
1342721	19.571	1	4		0
1342722	40.1	2	4			0
1342723	11.571	2	3			1
1342724	40.1	2	4			0
1342725	21.571	2	3			1
1342726	17.714	2	3			1
1342727	40.1	2	3			1
1342728	15.429	2	3			1
1342729	20.429	2	3			1
1343289	40.1	4	4					0
1343290	16.286	4	3					1
1343292	40.1	4	4					0
1343293	19.286	1	4		0
1343294	19.286	1	4		0
1343295	19.286	1	4		0
1343296	15.143	4	3					1
1343297	15.143	4	3					1
1343980	40.1	5	4						0
1343989	40.1	5	4						0
1343990	29	5	4						0
1353735	15.143	1	4		0
1353736	40.1	5	4						0
1353737	40.1	5	4						0
1354708	40.1	3	4				0
1354709	40.1	1	4		0
1354710	29.714	3	3				1
1354712	10.857	2	1			1
1354713	13.143	2	3			1
1354714	20.857	2	1			1
1354715	40.1	1	4		0
1354716	40.1	1	4		0
1354717	40.1	1	4		0
1356108	40.1	3	4				0
1356109	40.1	3	4				0
1356110	40.1	1	4		0
1356111	40.1	1	4		0
1356112	40.1	1	4		0
1378545	37.429	1	4		0
1378546	37.429	1	4		0
1378547	37.429	1	4		0
1378548	17.429	2	1			1
1390270	24.571	1	4		0
