# Supplementary material for: Conserved crosstalk between histone deacetylation and H3K79 methylation generates DOT1L‐dose dependency in HDAC1‐deficient thymic lymphoma
Source: EMBO J. 2019 Jun 17;38(14):e101564. doi: 10.15252/embj.2019101564 (PMC6627229; doi:10.15252/embj.2019101564)
Supplement: Supplementary file 8 — Source Data for Figure 4 [file EMBJ-38-e101564-s006.zip]

Archive with 6 entries (5 files):
- embj2019101564-sup-0006-SDataFig4/
- embj2019101564-sup-0006-SDataFig4/embj2019101564-sup-0011-SDataFig4A.pdf
- embj2019101564-sup-0006-SDataFig4/embj2019101564-sup-0012-SDataFig4B.xlsx
- embj2019101564-sup-0006-SDataFig4/embj2019101564-sup-0013-SDataFig4C.pdf
- embj2019101564-sup-0006-SDataFig4/embj2019101564-sup-0014-SDataFig4D.xlsx
- embj2019101564-sup-0006-SDataFig4/embj2019101564-sup-0015-SDataFig4E.xlsx
