# Supplementary material for: Conserved crosstalk between histone deacetylation and H3K79 methylation generates DOT1L‐dose dependency in HDAC1‐deficient thymic lymphoma
Source: EMBO J. 2019 Jun 17;38(14):e101564. doi: 10.15252/embj.2019101564 (PMC6627229; doi:10.15252/embj.2019101564)
Supplement: Supplementary file 8 — Source Data for Figure 4 [file EMBJ-38-e101564-s006.zip › embj2019101564-sup-0006-SDataFig4/embj2019101564-sup-0012-SDataFig4B.xlsx]

## Sheet: Sheet1
				Data not corrected using response factor										Data corrected with response factor
ProteinName	PeptideModifiedSequence	PrecursorCharge	PrecursorMz	11 TotalArea	11_Blank TotalArea	12 TotalArea	12_Blank TotalArea	14 TotalArea	14_Blank TotalArea	22 TotalArea	22_Blank TotalArea			11 TotalArea	11_Blank TotalArea	12 TotalArea	12_Blank TotalArea	14 TotalArea	14_Blank TotalArea	22 TotalArea	22_Blank TotalArea
H3K79	EIAQDFKTDLR	2	668.349	121931760	304047	93734232	1116032	31093224	642988	21335698	246171			121931760	304047	93734232	1116032	31093224	642988	21335698	246171
H3K79	EIAQDFKTDLR	3	445.902	153817824	1194699	91255672	4330289	32277644	2011229	41471960	883588			153817824	1194699	91255672	4330289	32277644	2011229	41471960	883588
H3K79	EIAQDFK[+14]TDLR	2	675.357	7377018	15944	10783473	120538	2560647	40176	2240537	17765			5.11459e+06	11054.2	7.47633e+06	83570.7	1.77533e+06	27854.6	1.5534e+06	12316.7
H3K79	EIAQDFK[+14]TDLR	3	450.574	17502032	82841	10011970	518989	2166540	148144	4525111	67276			1.21344e+07	57434.8	6.94144e+06	359822	1.50209e+06	102710	3.13732e+06	46643.4
H3K79	EIAQDFK[+28]TDLR	2	682.364	299108	912	899249	9369	139825	1784	207325	1628			309195	942.757	929576	9684.97	144541	1844.16	214317	1682.9
H3K79	EIAQDFK[+28]TDLR	3	455.245	1249558	8917	1412164	62133	250032	14612	634219	11704			1.2917e+06	9217.72	1.45979e+06	64228.4	258464	15104.8	655608	12098.7
H3K79	EIAQDFK[+42]TDLR	2	689.372	31584	1885	285194	938	42959	2351	8732	416			37074.6	2212.69	334773	1101.06	50427.1	2759.7	10250	488.318
H3K79	EIAQDFK[+42]TDLR	3	459.917	132422	6394	11303	21248	30613	1134	198276	1577			155443	7505.55	13267.9	24941.8	35934.8	1331.14	232745	1851.15
												Response factors
			Me0	0.912047	0.927649	0.887696	0.881348	0.924293	0.927264	0.889352	0.91841	1		0.935404	0.944322	0.915134	0.909286	0.943895	0.945968	0.915413	0.937684
			Me1	0.082288	0.061143	0.0997894	0.103491	0.0689481	0.0657905	0.095801	0.069132	0.693314		0.0585124	0.0431532	0.0713239	0.0740263	0.0488165	0.0465336	0.0683666	0.048936
			Me2	0.00512224	0.00608366	0.0110916	0.0115708	0.00568624	0.00572802	0.0119162	0.0108379	1.03372		0.00543059	0.00640186	0.01182	0.0123401	0.00600266	0.00604064	0.012679	0.0114385
			Me3	0.000542453	0.00512429	0.00142278	0.00359024	0.00107308	0.0012175	0.00293122	0.00162016	1.17384		0.000653061	0.00612322	0.00172174	0.00434796	0.00128634	0.00145798	0.00354161	0.00194172
	1.1 (8995) p53-/-
	1.2 (8666) HDAC1-/-
	1.4 (8999) p53-/-
	2.2 (9002) HDAC1-/-
														p53	p53	HDAC1	HDAC1
													H3K79me0	93.5404	94.3895	91.5134	91.5413
													H3K79me1	5.85124	4.88165	7.13239	6.83666
													H3K79me2	0.543059	0.600266	1.182	1.2679
													H3K79me3	0.0653061	0.128634	0.172174	0.354161
