# Supplementary material for: Conserved crosstalk between histone deacetylation and H3K79 methylation generates DOT1L‐dose dependency in HDAC1‐deficient thymic lymphoma
Source: EMBO J. 2019 Jun 17;38(14):e101564. doi: 10.15252/embj.2019101564 (PMC6627229; doi:10.15252/embj.2019101564)
Supplement: Supplementary file 8 — Source Data for Figure 4 [file EMBJ-38-e101564-s006.zip › embj2019101564-sup-0006-SDataFig4/embj2019101564-sup-0014-SDataFig4D.xlsx]

## Sheet: Sheet1
	p53-null line														HDAC1-null line
Raw data
Days	Untreated		pLKO		Dot1L shRNA1		Dot1L shRNA2		Dot1L shRNA3		Dot1L shRNA4			Days	Untreated		pLKO		Dot1L shRNA1		Dot1L shRNA2		Dot1L shRNA3		Dot1L shRNA4
0	313223	302107	293217	294966	301633	304750	387151	312375	284944	267444	371363	361792		0	284907	303798	420282	394294	235014	246181	238936	246145	365256	296654	408874	321944
1	542018	598065	400487	412431	383205	336903	523307	454477	450986	413896	827870	770745		1	490041	491856	718758	679984	263395	272000	300163	291732	679638	555294	950356	671509
2	607783	877666	460005	458070	484109	445556	726123	581679	561585	428839	1072134	884284		2	665107	759761	1107572	1061365	183930	197366	197282	185975	798661	430389	1169806	760384
3	945465	1275284	669347	661038	632192	651820	882365	980269	556293	739967	1276429	1352850		3	1291803	1256323	1331004	1166852	252324	237771	233513	232055	867224	1030825	1524717	1430933
4	2192167	2283072	1754057	1662800	1295354	1204220	1960993	1478310	1288447	1123981	2120283	1559836		4	2331249	2442222	1936632	1763322	537930	451856	376040	374171	1262396	1470909	2126940	2207301
Day 0 set to 1														Day 0 set to 1
Days	Untreated		pLKO		Dot1L shRNA1		Dot1L shRNA2		Dot1L shRNA3		Dot1L shRNA4			Days	Untreated		pLKO		Dot1L shRNA1		Dot1L shRNA2		Dot1L shRNA3		Dot1L shRNA4
0	1.01807	0.981935	0.997028	1.00298	0.994858	1.00514	1.1069	0.893105	1.03168	0.968319	1.01306	0.986947		0	0.967913	1.03209	1.0319	0.968096	0.976791	1.0232	0.985141	1.01486	1.10364	0.896358	1.11895	0.881051
1	1.76171	1.94388	1.36178	1.40239	1.2639	1.11119	1.49618	1.29939	1.63286	1.49857	2.25838	2.10255		1	1.66481	1.67098	1.76474	1.66954	1.09475	1.13052	1.23758	1.20282	2.05357	1.67785	2.6008	1.83769
2	1.97547	2.85267	1.56416	1.55758	1.59671	1.46955	2.07604	1.66307	2.0333	1.55267	2.92472	2.41227		2	2.25956	2.58113	2.71938	2.60593	0.76447	0.820314	0.8134	0.766781	2.4132	1.30045	3.20136	2.08091
3	3.07303	4.14504	2.27599	2.24773	2.08512	2.14986	2.52275	2.80267	2.01414	2.67916	3.48202	3.69049		3	4.38863	4.2681	3.26797	2.86493	1.04874	0.98825	0.962781	0.95677	2.62037	3.1147	4.17263	3.91598
4	7.12518	7.42064	5.96433	5.65403	4.27239	3.97181	5.60663	4.2266	4.66501	4.06953	5.784	4.25514		4	7.91994	8.29694	4.75494	4.32942	2.2358	1.87805	1.55042	1.54272	3.8144	4.44444	5.82071	6.04063
