# Supplementary material for: Conserved crosstalk between histone deacetylation and H3K79 methylation generates DOT1L‐dose dependency in HDAC1‐deficient thymic lymphoma
Source: EMBO J. 2019 Jun 17;38(14):e101564. doi: 10.15252/embj.2019101564 (PMC6627229; doi:10.15252/embj.2019101564)
Supplement: Supplementary file 8 — Source Data for Figure 4 [file EMBJ-38-e101564-s006.zip › embj2019101564-sup-0006-SDataFig4/embj2019101564-sup-0015-SDataFig4E.xlsx]

## Sheet: Sheet1
	EPZ-5676															SGC-0946
Raw data																Raw data
log10 (concentration, M)	8995		8996		8999		9002		MV4-11		NOMO-1		U937			log10 (concentration, M)	8995		8996		8999		9002		MV4-11		NOMO-1		U937
Untreated (set to -10 to fit line)	1748866	1684355	2233651	1948062	2023689	1874801	1995672	2026360	1937073*	1793703*	1490451*	1364191*	2159861*			-10	1704708	1559944	1982309	2089701	2440060	1985820	2067527	2092766	2000135*	1771349*	1290193*	1509385*	1826265*
-7.30103	1491533	1444805	1752493	1638904	1770467	1654614	1874601	2122774	1786270*	1667272*	1330686*	1465922*	1816810*			-7.30103	1316799	1377955	2060975	1745311	2840937	1823872	1901326	2169621	1699130*	1744995*	1331288*	1640870*	1699609*
-6.30103	1556416	1571952	1817377	2002865	1815610	1963094	2131353	2138981	1641827*	1565348*	1242971*	1184089*	1971510*			-6.30103	1658286	1420170	1355487	1299655	2280743	1762263	1633832	1849193	1782969*	1551565*	1299875*	1124686*	1759927*
-5.30103	1669969	1776540	1516650	1821297	1721556	1750716	1520065	2159476	1419159*	1524321*	1388737*	1471124*	2218276*			-5.30103	871429	782409	358255	412838	1065448	796655	377801	405234	876315.3*	694191.3*	956371*	1089777*	823040.3*
-4.30103	1160448	1151567	406759	388580	1167572	1456748	375340	380586		421341.3*	929544.7*	1244612*	1601485*			-4.30103	399741	374771	370157	381515	383688	375869	372411	383166	426701.3*	375737*	383743.7*	396578.7*	384296.3*
-3.69897	395774	367071	369667	360259	356865	363237	357900	397162	401231.7*	411025.7*	407753.3*	384606.7*	392147.2*			-3.69897	371617	357915	361721	368090	383038	379473	358545	405332	402690.7*	375928.7*	382531.7*	390641.3*	428367.3*
-3.30103		389491	383981	364024	363149	363893	356296	378525	386658*	396192*	395739.7*	401055.7*	403827.2*			-3.30103	458911	391756	405987	391158	402129	390722	378579	417664	452688.7*	414992*	414306*	404718.3*	521936.7*
Normalized (max per cell line is set to 100%, minimum per plate is set to 0%)																Normalized (max per cell line is set to 100%, minimum per plate is set to 0%)
log10 (concentration, M)	8995		8996		8999		9002		MV4-11		NOMO-1		U937			log10 (concentration, M)	8995		8996		8999		9002		MV4-11		NOMO-1		U937
-10	101.874	97.1531	108.235	91.765	104.675	95.325	92.1557	93.8814	104.751999140882*	95.2480008591185*	105.639963264125*	93.8736731355169*	96.8617892555701*			-10	105.682	94.3175	96.799	103.201	105.454	82.4413	99.267	100.733	107.49038925561*	92.5096107443899*	82.6270427321925*	102.066988667304*	100*
-7.30103	83.0413	79.6215	80.4864	73.9357	88.7729	81.4974	85.3475	99.3031	94.7552672382191*	86.8668890033496*	90.7513101483553*	103.354082299729*	78.4321678554602*			-7.30103	75.2291	80.0302	101.489	82.6706	125.763	74.2366	89.6131	105.197	87.7807512717744*	90.7839656573448*	86.2717221831005*	113.7282778169*	91.3705611424522*
-6.30103	87.7898	88.9268	84.2283	94.9255	91.6078	100.87	99.7855	100.214	85.1801397791084*	80.1103463453988*	82.5770654261087*	77.0897955437017*	86.7430674901996*			-6.30103	102.038	83.3444	59.4316	56.1033	97.3827	71.1154	74.0756	86.585	93.2704818042466*	78.1182781265285*	83.4857308072307*	67.9483722885518*	95.4802005832175*
-5.30103	96.1003	103.9	66.8853	84.4544	85.7013	87.5326	65.4107	101.367	70.4194765343319*	77.3906662344558*	96.1611383461681*	103.838861653832*	100*			-5.30103	40.2647	33.2761	-0.017288	3.2366	35.8132	22.1956	1.11849	2.71193	33.9033078247273*	21.9779308104979*	53.0206627915433*	64.8523237436742*	31.6474054996866*
-4.30103	58.8107	58.1607	2.87739	1.82902	50.9117	69.0716	1.03891	1.3339		4.27413436851808*	53.3685688338689*	82.7299917852172*	66.8643303386517*			-4.30103	3.23417	1.27382	0.692219	1.36931	1.27381	0.877656	0.805413	1.4301	4.46283616324547*	1.12572248373982*	2.23485056769907*	3.37317544304651*	1.75451039707846*
-3.69897	2.84758	0.746932	0.738297	0.195716	0	0.400137	0.0582185	2.26604	2.94106884681241*	3.59031317387935*	4.74232933590727*	2.58527554934904*	1.89545457719977*			-3.69897	1.02624	-0.0494826	0.189352	0.569015	1.24085	1.06027	1.74256e-05	2.71764	2.89063558925273*	1.13827489184434*	2.12735935235656*	2.84659265263841*	4.7571948328019*
-3.30103		2.38773	1.56377	0.412862	0.394629	0.441333	-0.0319968	1.21802	1.97497817401525*	2.60698709930177*	3.62277046461749*	4.11817358772601*	2.52293555802561*			-3.30103	7.8794	2.60725	2.82822	1.94417	2.20804	1.63016	1.16368	3.43394	6.1644764886259*	3.69611778964993*	4.94539410784952*	4.09506941697545*	11.1323481317963*
