# Supplementary material for: Conserved crosstalk between histone deacetylation and H3K79 methylation generates DOT1L‐dose dependency in HDAC1‐deficient thymic lymphoma
Source: EMBO J. 2019 Jun 17;38(14):e101564. doi: 10.15252/embj.2019101564 (PMC6627229; doi:10.15252/embj.2019101564)
Supplement: Supplementary file 9 — Source Data for Figure 5 [file EMBJ-38-e101564-s007.xlsx]

## Sheet: Sheet1
Cell line	Treatment	Live cells				Early apoptosis				Late apoptosis
8995 (Tp53-null)	DMSO	92.21	65.43	85.42	73.17	5.1	19.81	9.26	21.47	2.21	13.61	3.69	2.92
8995 (Tp53-null)	5uM SGC-0946	93.15	63.08	84.58	78.25	4.83	22.21	11.01	16.45	1.91	13.73	2.66	2.52
8999 (Tp53-null)	DMSO	92.75	81.28	83.93	62.01	4.91	11.07	11.63	30.98	1.77	6.78	3.06	5
8999 (Tp53-null)	5uM SGC-0947	92.23	84.66	79.74	66.5	5.6	10.23	15.5	27.46	1.98	4.4	3.53	4.5
8996 (Hdac1-null)	DMSO	89.37	71.4	58.55	56.37	5.7	16.11	29.63	34.42	4.11	10.64	9.55	7.51
8996 (Hdac1-null)	5uM SGC-0948	1.91	3.32	4.99	9.26	80.55	41.46	70.3	58.6	17.03	50.17	22.91	27.55
9002 (Hdac1-null)	DMSO	86.15		52.73		8.41		29.39		4.22		15.24
9002 (Hdac1-null)	5uM SGC-0949	6.63		9.14		51		44.12		41.17		43.16
